# Supplementary material for: Cholinergic Stress Signals Accompany MicroRNA-Associated Stereotypic Behavior and Glutamatergic Neuromodulation in the Prefrontal Cortex
Source: Biomolecules. 2020 Jun 3;10(6):848. doi: 10.3390/biom10060848 (PMC7355890; doi:10.3390/biom10060848)
Supplement: Supplementary file 1 [file biomolecules-10-00848-s001.zip]

Archive with 5 entries (5 files):
- Supplementary figure 1-01.tif
- Supplementary Movie S1.avi
- Supplementary Movie S2.avi
- Supplementary Table 1 NEW.docx
- Supplementay Table 2 New.xlsx
