# Supplementary material for: Cholinergic Stress Signals Accompany MicroRNA-Associated Stereotypic Behavior and Glutamatergic Neuromodulation in the Prefrontal Cortex
Source: Biomolecules. 2020 Jun 3;10(6):848. doi: 10.3390/biom10060848 (PMC7355890; doi:10.3390/biom10060848)
Supplement: Supplementary file 1 [file biomolecules-10-00848-s001.zip › Supplementay Table 2 New.xlsx]

## Sheet: increases
Probe_ID	Gene Symbol	Biological Process (GO)	Molecular Function (GO)	Title	Unigene
98967_at	Fabp7	6810 // transport // inferred from electronic annotation	8289 // lipid binding // inferred from electronic annotation /// 5488 // binding // inferred from electronic annotation /// 5215 // transporter activity // inferred from electronic annotation	fatty acid binding protein 7, brain	Mm.3644 // full length
93833_s_at	Hist1h2bc	6334 // nucleosome assembly // inferred from sequence or structural similarity /// 7001 // chromosome organization and biogenesis (sensu Eukarya) // inferred from sequence or structural similarity	3677 // DNA binding // inferred from sequence or structural similarity	histone 1, H2bc	Mm.21579 // full length
93337_at	Vps4b	16197 // endosome transport // inferred from sequence or structural similarity	16887 // ATPase activity // inferred from sequence or structural similarity /// 5524 // ATP binding // inferred from electronic annotation /// 166 // nucleotide binding // inferred from electronic annotation	vacuolar protein sorting 4b (yeast)	Mm.18705 // full length
92379_f_at	Ptprz1	6730 // one-carbon compound metabolism // inferred from sequence or structural similarity /// 6470 // protein amino acid dephosphorylation // inferred from sequence or structural similarity /// 7409 // axonogenesis // inferred from direct assay /// 7185 // transmembrane receptor protein tyrosine phosphatase signaling pathway // inferred from electronic annotation	4089 // carbonate dehydratase activity // inferred from sequence or structural similarity /// 5524 // ATP binding // inferred from sequence or structural similarity /// 4725 // protein tyrosine phosphatase activity // inferred from electronic annotation /// 8270 // zinc ion binding // inferred from sequence or structural similarity /// 4727 // prenylated protein tyrosine phosphatase activity // i…	protein tyrosine phosphatase, receptor type, Z polypeptide 1	Mm.41639 // full length
104513_at	2410004N09Rik	---	---	RIKEN cDNA 2410004N09 gene	Mm.248787 // ---
103873_i_at	2310015N07Rik	---	---	RIKEN cDNA 2310015N07 gene	Mm.21173 // full length
103611_at	Cd47	7229 // integrin-mediated signaling pathway // inferred from electronic annotation	---	CD47 antigen (Rh-related antigen, integrin-associated signal transducer)	Mm.167842 // full length
AFFX-ThrX-3_at	---	---	---	---	--- // ---
AFFX-LysX-3_at	---	---	---	---	--- // ---
AFFX-DapX-M_at	---	---	---	---	--- // ---
AFFX-DapX-3_at	---	---	---	---	--- // ---
160788_at	Pes1	7000 // nucleolus organization and biogenesis // inferred from mutant phenotype /// 89 // mitotic metaphase // inferred from direct assay /// 7046 // ribosome biogenesis // inferred from mutant phenotype	---	pescadillo homolog 1, containing BRCT domain (zebrafish)	Mm.28659 // full length
104625_at	Dnajb6	---	3754 // chaperone activity // inferred from electronic annotation	DnaJ (Hsp40) homolog, subfamily B, member 6	Mm.2701 // full length
104537_at	0610042C05Rik	---	---	RIKEN cDNA 0610042C05 gene	Mm.139233 // full length
104217_at	1110015E22Rik	6071 // glycerol metabolism // inferred from sequence or structural similarity	8889 // glycerophosphodiester phosphodiesterase activity // inferred from sequence or structural similarity	RIKEN cDNA 1110015E22 gene	Mm.246881 // full length
103918_at	Slc15a2	6857 // oligopeptide transport // inferred from direct assay /// 6810 // transport // inferred from sequence or structural similarity	15198 // oligopeptide transporter activity // inferred from sequence or structural similarity /// 15334 // high affinity oligopeptide transporter activity // inferred from direct assay /// 5215 // transporter activity // inferred from sequence or structural similarity	solute carrier family 15 (H+/peptide transporter), member 2	Mm.63479 // full length
97474_r_at	Ptn	30282 // bone mineralization // inferred from direct assay /// 1503 // ossification // inferred from direct assay /// 7612 // learning // inferred from mutant phenotype /// 8283 // cell proliferation // inferred from sequence or structural similarity	8083 // growth factor activity // inferred from sequence or structural similarity /// 8201 // heparin binding // inferred from sequence or structural similarity	pleiotrophin	Mm.3063 // full length
95661_at	Cd9	---	5515 // protein binding // inferred from physical interaction	CD9 antigen	Mm.2956 // full length
95550_at	Rpgr	42462 // eye photoreceptor cell development // inferred from mutant phenotype /// 6118 // electron transport // inferred from sequence or structural similarity /// 7601 // vision // inferred from mutant phenotype	5524 // ATP binding // inferred from sequence or structural similarity /// 5085 // guanyl-nucleotide exchange factor activity // inferred from electronic annotation /// 5515 // protein binding // inferred from physical interaction /// 5489 // electron transporter activity // inferred from sequence or structural similarity	retinitis pigmentosa GTPase regulator	Mm.247330 // full length
92579_at	Ssb	---	3723 // RNA binding // inferred from electronic annotation /// 3676 // nucleic acid binding // inferred from electronic annotation	Sjogren syndrome antigen B	Mm.10508 // full length
162094_f_at	Wtap	---	---	Wilms' tumour 1-associating protein	Mm.25154 // full length
161104_at	---	---	---	Mus musculus cDNA clone MGC:59570 IMAGE:6506619, complete cds	Mm.273535 // full length
160585_at	2810470K21Rik	---	---	RIKEN cDNA 2810470K21 gene	Mm.11480 // full length
104634_at	Lims1	7160 // cell-matrix adhesion // traceable author statement	5515 // protein binding // inferred from physical interaction	LIM and senescent cell antigen-like domains 1	Mm.29097 // full length
104374_at	Serpina3n	---	8233 // peptidase activity // inferred from electronic annotation /// 4866 // endopeptidase inhibitor activity // inferred from electronic annotation /// 4867 // serine protease inhibitor activity // inferred from electronic annotation	serine (or cysteine) proteinase inhibitor, clade A, member 3N	Mm.22650 // full length
103222_at	Eps8	6508 // proteolysis and peptidolysis // inferred from sequence or structural similarity	4182 // carboxypeptidase A activity // inferred from sequence or structural similarity /// 4872 // receptor activity // inferred from electronic annotation	epidermal growth factor receptor pathway substrate 8	Mm.2012 // full length
162010_r_at	Atf2	6355 // regulation of transcription, DNA-dependent // inferred from electronic annotation	3700 // transcription factor activity // inferred from electronic annotation /// 45182 // translation regulator activity // inferred from electronic annotation /// 3677 // DNA binding // inferred from electronic annotation	activating transcription factor 2	Mm.209903 // full length
94365_at	1190005L05Rik	---	---	RIKEN cDNA 1190005L05 gene	Mm.25285 // ---
103471_at	4432405K22Rik	---	---	RIKEN cDNA 4432405K22 gene	Mm.22252 // full length
99462_at	Top2b	7409 // axonogenesis // inferred from mutant phenotype /// 6265 // DNA topological change // inferred from electronic annotation /// 6259 // DNA metabolism // inferred from electronic annotation	3918 // DNA topoisomerase type II activity // inferred from electronic annotation /// 16853 // isomerase activity // inferred from electronic annotation /// 3677 // DNA binding // inferred from electronic annotation /// 3916 // DNA topoisomerase activity // inferred from electronic annotation /// 5524 // ATP binding // inferred from electronic annotation	topoisomerase (DNA) II beta	Mm.4093 // full length
98451_at	Dnajb10	---	3754 // chaperone activity // inferred from electronic annotation	DnaJ (Hsp40) homolog, subfamily B, member 10	Mm.248776 // full length
96112_at	Etfa	6118 // electron transport // inferred from sequence or structural similarity	9055 // electron carrier activity // traceable author statement /// 5489 // electron transporter activity // inferred from electronic annotation	electron transferring flavoprotein, alpha polypeptide	Mm.26949 // full length
95467_at	Scoc	---	---	short coiled-coil protein	Mm.24763 // full length
95430_f_at	D9Wsu18e	---	3824 // catalytic activity // inferred from sequence or structural similarity	DNA segment, Chr 9, Wayne State University 18, expressed	Mm.206799 // full length
94781_at	Hba-a1	15671 // oxygen transport // inferred from electronic annotation /// 6810 // transport // inferred from electronic annotation	5344 // oxygen transporter activity // inferred from electronic annotation	hemoglobin alpha, adult chain 1	Mm.196110 // full length
94259_at	Tebp-pending	---	---	telomerase binding protein, p23	Mm.22421 // full length
93067_f_at	Hist2h2aa1	---	3677 // DNA binding // extended:inferred from electronic annotation; histone; 4.3e-54	histone 2, H2aa1	Mm.258496 // full length
162457_f_at	Hba-a1	15671 // oxygen transport // inferred from electronic annotation /// 6810 // transport // inferred from electronic annotation	5344 // oxygen transporter activity // inferred from electronic annotation	hemoglobin alpha, adult chain 1	Mm.196110 // full length
161968_f_at	Ccr5	7186 // G-protein coupled receptor protein signaling pathway // inferred from electronic annotation /// 6935 // chemotaxis // inferred from electronic annotation /// 6952 // defense response // inferred from mutant phenotype	1584 // rhodopsin-like receptor activity // inferred from electronic annotation /// 4930 // G-protein coupled receptor activity // inferred from electronic annotation /// 16493 // C-C chemokine receptor activity // inferred from direct assay	chemokine (C-C motif) receptor 5	Mm.14302 // full length
160979_at	Ctbp2	6564 // L-serine biosynthesis // inferred from electronic annotation	5515 // protein binding // inferred from direct assay /// 16616 // oxidoreductase activity, acting on the CH-OH group of donors, NAD or NADP as acceptor // inferred from electronic annotation /// 3714 // transcription co-repressor activity // inferred from direct assay	C-terminal binding protein 2	Mm.226905 // full length
160975_at	---	---	---	Mus musculus transcribed sequences	Mm.141984 // est
104034_at	AI464131	---	---	expressed sequence AI464131	Mm.27054 // ---
103710_at	---	---	---	Mus musculus transcribed sequence with weak similarity to protein pir:T14757 (H.sapiens) T14757 hypothetical protein DKFZp572C163.1 - human (fragment)	Mm.24098 // est
103534_at	---	---	---	---	--- // ---
100065_r_at	Gja1	7267 // cell-cell signaling // inferred from direct assay /// 7154 // cell communication // inferred from electronic annotation /// 8016 // regulation of heart rate // inferred from mutant phenotype	5243 // gap-junction forming channel activity // inferred from direct assay /// 15285 // connexon channel activity // inferred from electronic annotation	gap junction membrane channel protein alpha 1	Mm.4504 // full length
100009_r_at	Sox2	1708 // cell fate specification // inferred from mutant phenotype /// 6355 // regulation of transcription, DNA-dependent // inferred from direct assay	45182 // translation regulator activity // inferred from electronic annotation /// 3677 // DNA binding // inferred from direct assay /// 3700 // transcription factor activity // inferred from direct assay	SRY-box containing gene 2	Mm.4541 // full length
161121_f_at	S100a13	---	5509 // calcium ion binding // inferred from electronic annotation	S100 calcium binding protein A13	Mm.6523 // full length
160399_r_at	H2afy	6334 // nucleosome assembly // inferred from sequence or structural similarity /// 7001 // chromosome organization and biogenesis (sensu Eukarya) // inferred from sequence or structural similarity	3677 // DNA binding // inferred from sequence or structural similarity /// 3682 // chromatin binding // inferred from direct assay	H2A histone family, member Y	Mm.30255 // full length
93038_f_at	Anxa1	---	5544 // calcium-dependent phospholipid binding // inferred from electronic annotation /// 19834 // phospholipase A2 inhibitor activity // inferred from electronic annotation /// 5509 // calcium ion binding // inferred from electronic annotation	annexin A1	Mm.14860 // full length
160365_at	Eif2s2	6412 // protein biosynthesis // inferred from electronic annotation /// 6413 // translational initiation // inferred from electronic annotation /// 6118 // electron transport // inferred from sequence or structural similarity	3743 // translation initiation factor activity // inferred from electronic annotation /// 5489 // electron transporter activity // inferred from sequence or structural similarity	eukaryotic translation initiation factor 2, subunit 2 (beta)	Mm.29859 // full length
101969_at	Nbl1	8151 // cell growth and/or maintenance // inferred from electronic annotation	---	neuroblastoma, suppression of tumorigenicity 1	Mm.9404 // full length
98884_r_at	Ndel1	8090 // retrograde axon cargo transport // inferred from direct assay	8017 // microtubule binding // inferred from direct assay /// 5515 // protein binding // inferred from physical interaction	nuclear distribution gene E-like homolog 1 (A. nidulans)	Mm.31979 // full length
97900_at	Apacd-pending	---	---	ATP binding protein associated with cell differentiation	Mm.28438 // full length
97816_at	2600011C06Rik	6371 // mRNA splicing // inferred from sequence or structural similarity	---	RIKEN cDNA 2600011C06 gene	Mm.46005 // full length
96672_at	Hop-pending	122 // negative regulation of transcription from Pol II promoter // inferred from direct assay /// 7507 // heart development // inferred from mutant phenotype	16564 // transcriptional repressor activity // inferred from direct assay /// 5515 // protein binding // inferred from physical interaction /// 3700 // transcription factor activity // extended:inferred from direct assay; homeobox; 0.00039	homeodomain only protein	Mm.181852 // full length
96243_f_at	Aldh9a1	6081 // aldehyde metabolism // inferred from sequence or structural similarity /// 9437 // carnitine metabolism // inferred from direct assay /// 8152 // metabolism // inferred from sequence or structural similarity	4028 // aldehyde dehydrogenase activity // inferred from sequence or structural similarity /// 5489 // electron transporter activity // inferred from sequence or structural similarity /// 16620 // oxidoreductase activity, acting on the aldehyde or oxo group of donors, NAD or NADP as acceptor // inferred from direct assay /// 4029 // aldehyde dehydrogenase (NAD) activity // inferred from sequence …	aldehyde dehydrogenase 9, subfamily A1	Mm.29803 // full length
96096_f_at	2610207I16Rik	8152 // metabolism // inferred from sequence or structural similarity	5498 // sterol carrier activity // inferred from sequence or structural similarity /// 16491 // oxidoreductase activity // inferred from electronic annotation	RIKEN cDNA 2610207I16 gene	Mm.26772 // full length
96048_at	Hrsp12	---	---	heat-responsive protein 12	Mm.143977 // full length
96013_r_at	Matr3	---	3676 // nucleic acid binding // extended:inferred from electronic annotation; rrm; 0.0071	matrin 3	Mm.215034 // full length
94832_at	Hnrph2	---	3723 // RNA binding // inferred from sequence or structural similarity /// 3676 // nucleic acid binding // inferred from sequence or structural similarity	heterogeneous nuclear ribonucleoprotein H2	Mm.133936 // full length
94820_r_at	Ccni	74 // regulation of cell cycle // traceable author statement /// 7049 // cell cycle // inferred from electronic annotation	16538 // cyclin-dependent protein kinase, intrinsic regulator activity // inferred from sequence or structural similarity	cyclin I	Mm.250419 // full length
93773_f_at	Zfp265	---	5524 // ATP binding // inferred from sequence or structural similarity	zinc finger protein 265	Mm.21203 // ---
93627_at	E430019N21Rik	---	---	RIKEN cDNA E430019N21 gene	Mm.275894 // ---
92850_at	Rrbp1	6605 // protein targeting // inferred from electronic annotation /// 6886 // intracellular protein transport // inferred from electronic annotation /// 15031 // protein transport // inferred from electronic annotation /// 6810 // transport // inferred from electronic annotation	8565 // protein transporter activity // inferred from electronic annotation	ribosome binding protein 1	Mm.13705 // full length
92638_at	Ppp2ca	6470 // protein amino acid dephosphorylation // traceable author statement /// 74 // regulation of cell cycle // traceable author statement /// 7498 // mesoderm development // inferred from mutant phenotype	17018 // myosin phosphatase activity // inferred from sequence or structural similarity /// 4722 // protein serine/threonine phosphatase activity // inferred from sequence or structural similarity /// 158 // protein phosphatase type 2A activity // inferred from sequence or structural similarity /// 15071 // protein phosphatase type 2C activity // inferred from sequence or structural similarity //…	protein phosphatase 2a, catalytic subunit, alpha isoform	Mm.260288 // full length
92380_r_at	Ptprz1	6730 // one-carbon compound metabolism // inferred from sequence or structural similarity /// 6470 // protein amino acid dephosphorylation // inferred from sequence or structural similarity /// 7409 // axonogenesis // inferred from direct assay /// 7185 // transmembrane receptor protein tyrosine phosphatase signaling pathway // inferred from electronic annotation	4089 // carbonate dehydratase activity // inferred from sequence or structural similarity /// 5524 // ATP binding // inferred from sequence or structural similarity /// 4725 // protein tyrosine phosphatase activity // inferred from electronic annotation /// 8270 // zinc ion binding // inferred from sequence or structural similarity /// 4727 // prenylated protein tyrosine phosphatase activity // i…	protein tyrosine phosphatase, receptor type, Z polypeptide 1	Mm.41639 // full length
161081_at	Cpeb2	---	3676 // nucleic acid binding // extended:inferred from electronic annotation; rrm; 7.3e-05	cytoplasmic polyadenylation element binding protein 2	Mm.7233 // full length
160479_at	Cat	6979 // response to oxidative stress // inferred from electronic annotation	16491 // oxidoreductase activity // inferred from electronic annotation /// 4096 // catalase activity // inferred from electronic annotation /// 4601 // peroxidase activity // inferred from electronic annotation	catalase	Mm.4215 // full length
160183_f_at	3930401E15Rik	6886 // intracellular protein transport // inferred from sequence or structural similarity	8320 // protein carrier activity // inferred from sequence or structural similarity	RIKEN cDNA 3930401E15 gene	Mm.220909 // ---
160103_at	Axot	---	---	axotrophin	Mm.35318 // full length
104694_at	LOC224598	---	---	similar to zinc finger protein 40	Mm.254976 // full length
104534_at	3230402E02Rik	6810 // transport // inferred from sequence or structural similarity	5215 // transporter activity // inferred from sequence or structural similarity	RIKEN cDNA 3230402E02 gene	Mm.2325 // full length
104469_at	Gp38	30324 // lung development // inferred from mutant phenotype /// 6833 // water transport // inferred from direct assay	15250 // water channel activity // inferred from direct assay /// 5372 // water transporter activity // inferred from direct assay	glycoprotein 38	Mm.2976 // full length
104033_at	Mgea6	---	---	meningioma expressed antigen 6 (coiled-coil proline-rich)	Mm.167153 // full length
102710_at	Apbb1ip	7218 // neuropeptide signaling pathway // inferred from sequence or structural similarity	---	amyloid beta (A4) precursor protein-binding, family B, member 1 interacting protein	Mm.14255 // full length
102144_f_at	---	---	---	---	--- // ---
102128_f_at	Mrps25	---	3735 // structural constituent of ribosome // inferred from sequence or structural similarity	mitochondrial ribosomal protein S25	Mm.87062 // full length
101869_s_at	Hbb-b2	15671 // oxygen transport // inferred from electronic annotation /// 6810 // transport // inferred from electronic annotation	5344 // oxygen transporter activity // inferred from electronic annotation	hemoglobin, beta adult minor chain	Mm.233825 // full length
101590_at	Lamp2	6418 // amino acid activation // inferred from sequence or structural similarity	5524 // ATP binding // inferred from sequence or structural similarity /// 4812 // tRNA ligase activity // inferred from sequence or structural similarity	lysosomal membrane glycoprotein 2	Mm.486 // full length
101589_at	Hmgn2	6323 // DNA packaging // inferred from electronic annotation	3677 // DNA binding // inferred from electronic annotation	high mobility group nucleosomal binding domain 2	Mm.911 // full length
100587_f_at	5730403B10Rik	---	---	RIKEN cDNA 5730403B10 gene	Mm.157648 // full length
100536_at	Mobp	---	19911 // structural constituent of myelin sheath // inferred from direct assay	myelin-associated oligodendrocytic basic protein	Mm.40461 // full length
100064_f_at	Gja1	7267 // cell-cell signaling // inferred from direct assay /// 7154 // cell communication // inferred from electronic annotation /// 8016 // regulation of heart rate // inferred from mutant phenotype	5243 // gap-junction forming channel activity // inferred from direct assay /// 15285 // connexon channel activity // inferred from electronic annotation	gap junction membrane channel protein alpha 1	Mm.4504 // full length
94415_at	6230421P05Rik	---	---	RIKEN cDNA 6230421P05 gene	Mm.26147 // ---
93168_at	AV344025	---	---	expressed sequence AV344025	Mm.265834 // full length
160108_at	Nupr1	---	---	nuclear protein 1	Mm.18742 // full length
99849_at	---	---	---	Mus musculus transcribed sequence	Mm.262607 // est
99641_at	D2Bwg0891e	---	---	DNA segment, Chr 2, Brigham & Women's Genetics 0891 expressed	Mm.195525 // full length
99613_at	Mut	8152 // metabolism // inferred from electronic annotation	16853 // isomerase activity // inferred from electronic annotation /// 4494 // methylmalonyl-CoA mutase activity // inferred from electronic annotation	methylmalonyl-Coenzyme A mutase	Mm.4299 // full length
99524_at	Slc8a1	6816 // calcium ion transport // inferred from electronic annotation /// 6814 // sodium ion transport // inferred from electronic annotation /// 6810 // transport // inferred from electronic annotation	5432 // calcium:sodium antiporter activity // inferred from electronic annotation /// 5516 // calmodulin binding // inferred from electronic annotation /// 5386 // carrier activity // inferred from electronic annotation /// 15297 // antiporter activity // inferred from electronic annotation	solute carrier family 8 (sodium/calcium exchanger), member 1	Mm.4211 // full length
99339_r_at	Kcnd2	6813 // potassium ion transport // inferred from electronic annotation /// 6811 // ion transport // inferred from sequence or structural similarity /// 6812 // cation transport // inferred from sequence or structural similarity	5216 // ion channel activity // inferred from electronic annotation /// 5261 // cation channel activity // inferred from sequence or structural similarity /// 5515 // protein binding // inferred from sequence or structural similarity /// 5249 // voltage-gated potassium channel activity // inferred from sequence or structural similarity /// 5267 // potassium channel activity // inferred from elect…	potassium voltage-gated channel, Shal-related family, member 2	Mm.132309 // full length
99187_f_at	2010315L10Rik	---	---	RIKEN cDNA 2010315L10 gene	Mm.41890 // full length
99175_at	Gng10	7186 // G-protein coupled receptor protein signaling pathway // inferred from electronic annotation /// 7165 // signal transduction // inferred from sequence or structural similarity	5083 // small GTPase regulatory/interacting protein activity // inferred from electronic annotation /// 4871 // signal transducer activity // inferred from sequence or structural similarity /// 3927 // heterotrimeric G-protein GTPase activity // inferred from electronic annotation	guanine nucleotide binding protein (G protein), gamma 10	Mm.41780 // full length
99093_at	2210402A09Rik	6355 // regulation of transcription, DNA-dependent // inferred from sequence or structural similarity	3677 // DNA binding // inferred from sequence or structural similarity /// 3735 // structural constituent of ribosome // inferred from sequence or structural similarity	RIKEN cDNA 2210402A09 gene	Mm.39130 // full length
98893_at	Pb1-pending	6355 // regulation of transcription, DNA-dependent // inferred from sequence or structural similarity	3677 // DNA binding // inferred from sequence or structural similarity	polybromo 1	Mm.28550 // full length
98595_at	Irak1	7165 // signal transduction // inferred from direct assay /// 6468 // protein amino acid phosphorylation // inferred from direct assay	16301 // kinase activity // inferred from direct assay /// 5515 // protein binding // inferred from physical interaction /// 16740 // transferase activity // inferred from electronic annotation /// 5524 // ATP binding // inferred from electronic annotation /// 4674 // protein serine/threonine kinase activity // inferred from electronic annotation /// 4872 // receptor activity // inferred from ele…	interleukin-1 receptor-associated kinase 1	Mm.38241 // full length
98590_at	Sdc4	---	8092 // cytoskeletal protein binding // inferred from electronic annotation	syndecan 4	Mm.3815 // full length
98573_r_at	Ranbp1	---	5096 // GTPase activator activity // inferred from electronic annotation	RAN binding protein 1	Mm.3752 // full length
98549_at	Vtn	7155 // cell adhesion // inferred from electronic annotation	8201 // heparin binding // inferred from electronic annotation	vitronectin	Mm.3667 // full length
98441_at	Fmr1	7417 // central nervous system development // inferred from mutant phenotype	3723 // RNA binding // inferred from electronic annotation /// 3676 // nucleic acid binding // inferred from electronic annotation	fragile X mental retardation syndrome 1 homolog	Mm.3451 // full length
98423_at	Gjb2	7267 // cell-cell signaling // inferred from electronic annotation /// 7154 // cell communication // inferred from electronic annotation	5243 // gap-junction forming channel activity // inferred from electronic annotation /// 15285 // connexon channel activity // inferred from electronic annotation	gap junction membrane channel protein beta 2	Mm.34118 // full length
98101_at	---	---	---	Mus musculus, Similar to general transcription factor IIa, 2 (12kD subunit), clone IMAGE:1495874, mRNA	Mm.166259 // full length
98039_at	2410015M20Rik	---	---	RIKEN cDNA 2410015M20 gene	Mm.34002 // full length
98038_at	Hmgb3	6355 // regulation of transcription, DNA-dependent // inferred from electronic annotation /// 6323 // DNA packaging // inferred from electronic annotation /// 7001 // chromosome organization and biogenesis (sensu Eukarya) // inferred from electronic annotation	3677 // DNA binding // inferred from electronic annotation	high mobility group box 3	Mm.340 // full length
98025_at	Evi2	8151 // cell growth and/or maintenance // inferred from electronic annotation	---	ecotropic viral integration site 2	Mm.3266 // full length
97967_at	---	---	---	Mus musculus 11 days embryo head cDNA, RIKEN full-length enriched library, clone:6230425C21 product:hypothetical protein, full insert sequence.	Mm.3085 // full length
97948_at	Rb1	122 // negative regulation of transcription from Pol II promoter // inferred from direct assay /// 6355 // regulation of transcription, DNA-dependent // inferred from electronic annotation /// 8151 // cell growth and/or maintenance // inferred from electronic annotation	3677 // DNA binding // inferred from electronic annotation /// 5515 // protein binding // inferred from physical interaction	retinoblastoma 1	Mm.304 // full length
97916_at	5730494N06Rik	---	---	RIKEN cDNA 5730494N06 gene	Mm.30116 // full length
97874_at	1500032D16Rik	---	---	RIKEN cDNA 1500032D16 gene	Mm.28349 // full length
97838_at	Rnu22	---	---	RNA, U22 small nucleolar	Mm.260567 // ---
97543_at	Sept2	---	5524 // ATP binding // inferred from sequence or structural similarity /// 5525 // GTP binding // inferred from electronic annotation	septin 2	Mm.336 // full length
97502_at	Dld	6118 // electron transport // inferred from electronic annotation /// 6096 // glycolysis // inferred from electronic annotation	4148 // dihydrolipoamide dehydrogenase activity // inferred from electronic annotation /// 46872 // metal ion binding // inferred from electronic annotation /// 15036 // disulfide oxidoreductase activity // inferred from electronic annotation /// 16491 // oxidoreductase activity // inferred from electronic annotation	dihydrolipoamide dehydrogenase	Mm.3131 // full length
97496_f_at	6330514M23Rik	---	---	RIKEN cDNA 6330514M23 gene	Mm.3124 // full length
97445_at	Ppid	6457 // protein folding // inferred from electronic annotation	16853 // isomerase activity // inferred from electronic annotation /// 3755 // peptidyl-prolyl cis-trans isomerase activity // inferred from sequence or structural similarity /// 5528 // FK506 binding // inferred from sequence or structural similarity	peptidylprolyl isomerase D (cyclophilin D)	Mm.30242 // full length
97443_at	Mrpl52	---	---	mitochondrial ribosomal protein L52	Mm.30240 // full length
97285_f_at	Ubxdc2	---	---	UBX domain-containing 2	Mm.28000 // full length
97269_f_at	Kcp2-pending	---	---	keratinocytes associated protein 2	Mm.177991 // full length
97248_at	Dbi	6810 // transport // inferred from electronic annotation	62 // acyl-CoA binding // inferred from electronic annotation /// 8289 // lipid binding // inferred from electronic annotation	diazepam binding inhibitor	Mm.2785 // full length
97237_at	1810003N24Rik	---	3676 // nucleic acid binding // inferred from sequence or structural similarity	RIKEN cDNA 1810003N24 gene	Mm.27831 // full length
97207_f_at	Lypla1	---	4622 // lysophospholipase activity // inferred from electronic annotation /// 16787 // hydrolase activity // inferred from electronic annotation /// 3824 // catalytic activity // inferred from sequence or structural similarity	lysophospholipase 1	Mm.245681 // full length
97205_at	2700079K05Rik	---	---	RIKEN cDNA 2700079K05 gene	Mm.27695 // full length
97200_f_at	Snrpe	6397 // mRNA processing // inferred from sequence or structural similarity	3723 // RNA binding // inferred from sequence or structural similarity /// 8248 // pre-mRNA splicing factor activity // inferred from sequence or structural similarity	small nuclear ribonucleoprotein E	Mm.27669 // full length
96876_at	Laptm4a	6810 // transport // inferred from electronic annotation	---	lysosomal-associated protein transmembrane 4A	Mm.30071 // full length
96862_at	1110002B05Rik	---	---	RIKEN cDNA 1110002B05 gene	Mm.30053 // full length
96779_f_at	2410022L05Rik	---	---	RIKEN cDNA 2410022L05 gene	Mm.29063 // full length
96774_at	Plekhc1	---	---	pleckstrin homology domain containing, family C (with FERM domain) member 1	Mm.203937 // full length
96743_at	Skiip	---	---	SKI interacting protein	Mm.27094 // full length
96710_at	H2av-pending	6334 // nucleosome assembly // inferred from sequence or structural similarity /// 7001 // chromosome organization and biogenesis (sensu Eukarya) // inferred from sequence or structural similarity	3677 // DNA binding // inferred from sequence or structural similarity	histone H2A.F/Z variant	Mm.27624 // full length
96708_at	P24b-pending	6886 // intracellular protein transport // inferred from sequence or structural similarity	8320 // protein carrier activity // inferred from sequence or structural similarity	integral type I protein	Mm.27606 // full length
96687_f_at	2010100O12Rik	---	---	RIKEN cDNA 2010100O12 gene	Mm.27477 // full length
96686_i_at	2010100O12Rik	---	---	RIKEN cDNA 2010100O12 gene	Mm.27477 // full length
96545_s_at	A730042J05Rik	---	---	RIKEN cDNA A730042J05 gene	Mm.103427 // full length
96539_at	9330147J08Rik	---	---	RIKEN cDNA 9330147J08 gene	Mm.208242 // ---
96518_at	BC037006	---	---	cDNA sequence BC037006	Mm.31267 // full length
96346_at	Cdo1	19530 // taurine metabolism // traceable author statement /// 19452 // L-cysteine catabolism to taurine // traceable author statement	16702 // oxidoreductase activity, acting on single donors with incorporation of molecular oxygen, incorporation of two atoms of oxygen // inferred from electronic annotation /// 17172 // cysteine dioxygenase activity // traceable author statement /// 16491 // oxidoreductase activity // inferred from electronic annotation /// 9055 // electron carrier activity // inferred from sequence or structura…	cysteine dioxygenase 1, cytosolic	Mm.29996 // full length
96305_at	C77604	---	---	expressed sequence C77604	Mm.218722 // ---
96300_f_at	Rps27	6412 // protein biosynthesis // inferred from sequence or structural similarity /// 7165 // signal transduction // inferred from sequence or structural similarity /// 8283 // cell proliferation // inferred from sequence or structural similarity	3723 // RNA binding // inferred from sequence or structural similarity /// 8270 // zinc ion binding // inferred from sequence or structural similarity /// 3735 // structural constituent of ribosome // inferred from sequence or structural similarity	ribosomal protein S27	Mm.270283 // full length
96295_at	Psat1	6564 // L-serine biosynthesis // inferred from electronic annotation /// 8152 // metabolism // inferred from electronic annotation /// 6520 // amino acid metabolism // inferred from electronic annotation	4648 // phosphoserine transaminase activity // inferred from electronic annotation /// 8483 // transaminase activity // inferred from electronic annotation /// 16740 // transferase activity // inferred from electronic annotation	phosphoserine aminotransferase 1	Mm.29902 // full length
96291_f_at	---	---	---	Mus musculus transcribed sequence with moderate similarity to protein ref:NP_004544.1 (H.sapiens) NADH dehydrogenase (ubiquinone) Fe-S protein 6 (13kD) (NADH-coenzyme Q reductase) [Homo sapiens]	Mm.29897 // est
96281_at	Atp6v1g1	15992 // proton transport // inferred from electronic annotation /// 6754 // ATP biosynthesis // inferred from electronic annotation	5515 // protein binding // inferred from physical interaction /// 16787 // hydrolase activity // inferred from electronic annotation /// 16887 // ATPase activity // inferred from direct assay /// 15078 // hydrogen ion transporter activity // inferred from electronic annotation /// 8553 // hydrogen-exporting ATPase activity, phosphorylative mechanism // inferred from direct assay	ATPase, H+ transporting, V1 subunit G isoform 1	Mm.29868 // full length
96269_at	Idi1	8299 // isoprenoid biosynthesis // inferred from sequence or structural similarity /// 16126 // sterol biosynthesis // inferred from sequence or structural similarity /// 6694 // steroid biosynthesis // inferred from sequence or structural similarity /// 16117 // carotenoid biosynthesis // inferred from electronic annotation /// 6695 // cholesterol biosynthesis // inferred from sequence or struct…	16853 // isomerase activity // inferred from sequence or structural similarity /// 287 // magnesium ion binding // inferred from sequence or structural similarity /// 4452 // isopentenyl-diphosphate delta-isomerase activity // inferred from sequence or structural similarity	isopentenyl-diphosphate delta isomerase	Mm.29847 // full length
96192_at	Sp3	6355 // regulation of transcription, DNA-dependent // inferred from electronic annotation	3700 // transcription factor activity // inferred from electronic annotation /// 45182 // translation regulator activity // inferred from electronic annotation /// 3677 // DNA binding // inferred from electronic annotation /// 16563 // transcriptional activator activity // inferred from sequence or structural similarity /// 16564 // transcriptional repressor activity // inferred from sequence or …	trans-acting transcription factor 3	Mm.251656 // full length
96084_at	Hnrpdl	16071 // mRNA metabolism // inferred from sequence or structural similarity	3723 // RNA binding // inferred from sequence or structural similarity /// 3677 // DNA binding // inferred from sequence or structural similarity /// 3676 // nucleic acid binding // inferred from sequence or structural similarity	heterogeneous nuclear ribonucleoprotein D-like	Mm.195310 // full length
96083_s_at	Hnrpdl	16071 // mRNA metabolism // inferred from sequence or structural similarity	3723 // RNA binding // inferred from sequence or structural similarity /// 3677 // DNA binding // inferred from sequence or structural similarity /// 3676 // nucleic acid binding // inferred from sequence or structural similarity	heterogeneous nuclear ribonucleoprotein D-like	Mm.195310 // full length
96068_at	1500034J20Rik	---	8233 // peptidase activity // extended:Unknown; Peptidase_S26; 6.9e-07	RIKEN cDNA 1500034J20 gene	Mm.102012 // full length
96060_at	Serpinb6a	---	4867 // serine protease inhibitor activity // inferred from electronic annotation	serine (or cysteine) proteinase inhibitor, clade B, member 6a	Mm.2623 // full length
96018_r_at	Zdhhc5	---	---	zinc finger, DHHC domain containing 5	Mm.25634 // full length
95897_at	Atp2c1	45045 // secretory pathway // traceable author statement	5388 // calcium-transporting ATPase activity // traceable author statement /// 15662 // P-type ATPase activity // extended:Unknown; Cation_ATPase_N; 1.8e-23	ATPase, Ca++-sequestering	Mm.24179 // full length
95743_at	Paip2-pending	---	---	Pabp-interacting protein 2	Mm.29769 // full length
95714_at	0610009D07Rik	---	3676 // nucleic acid binding // extended:inferred from electronic annotation; rrm; 5.5e-14	RIKEN cDNA 0610009D07 gene	Mm.29712 // full length
95707_at	2900010M23Rik	---	---	RIKEN cDNA 2900010M23 gene	Mm.29700 // full length
95657_f_at	Atp6v1f	15986 // ATP synthesis coupled proton transport // inferred from sequence or structural similarity /// 6754 // ATP biosynthesis // inferred from sequence or structural similarity /// 15992 // proton transport // inferred from sequence or structural similarity	15078 // hydrogen ion transporter activity // inferred from sequence or structural similarity /// 16787 // hydrolase activity // inferred from sequence or structural similarity /// 8553 // hydrogen-exporting ATPase activity, phosphorylative mechanism // inferred from sequence or structural similarity	ATPase, H+ transporting, V1 subunit F	Mm.29541 // full length
95652_at	Ndufa7	---	3954 // NADH dehydrogenase activity // inferred from sequence or structural similarity /// 16491 // oxidoreductase activity // inferred from sequence or structural similarity /// 8137 // NADH dehydrogenase (ubiquinone) activity // inferred from sequence or structural similarity	NADH dehydrogenase (ubiquinone) 1 alpha subcomplex, 7 (B14.5a)	Mm.29513 // full length
95647_f_at	4022402H07Rik	---	---	RIKEN cDNA 4022402H07 gene	Mm.29500 // full length
95478_at	Deb1	---	---	differentially expressed in B16F10 1	Mm.24848 // full length
95453_f_at	S100a1	---	5509 // calcium ion binding // inferred from electronic annotation	S100 calcium binding protein A1	Mm.24662 // full length
95432_f_at	D16Ium22e	---	---	DNA segment, Chr 16, Indiana University Medical 22, expressed	Mm.24463 // full length
95417_at	Mgat2	---	8455 // alpha-1,6-mannosylglycoprotein beta-1,2-N-acetylglucosaminyltransferase activity // extended:Unknown; 2.4.1.143; 2.32e-201	mannoside acetylglucosaminyltransferase 2	Mm.206642 // full length
95408_at	2310003F16Rik	---	---	RIKEN cDNA 2310003F16 gene	Mm.24220 // full length
95406_at	1810037I17Rik	---	---	RIKEN cDNA 1810037I17 gene	Mm.24219 // full length
95395_at	9130022A11Rik	---	---	RIKEN cDNA 9130022A11 gene	Mm.23834 // full length
95131_f_at	Ndufb2	---	---	NADH dehydrogenase (ubiquinone) 1 beta subcomplex, 2	Mm.29415 // full length
95122_g_at	Pole4	---	3677 // DNA binding // inferred from electronic annotation /// 3887 // DNA-directed DNA polymerase activity // inferred from electronic annotation	polymerase (DNA-directed), epsilon 4 (p12 subunit)	Mm.29390 // full length
95058_f_at	2610205H19Rik	---	---	RIKEN cDNA 2610205H19 gene	Mm.29153 // full length
95049_at	---	---	---	Mus musculus, small nuclear ribonucleoprotein D2, clone MGC:57881 IMAGE:5683364, mRNA, complete cds	Mm.29135 // full length
95018_r_at	AU021838	---	---	expressed sequence AU021838	Mm.268180 // ---
95003_at	Mt1a	6350 // transcription // inferred from electronic annotation /// 6118 // electron transport // inferred from sequence or structural similarity	3899 // DNA-directed RNA polymerase activity // inferred from electronic annotation /// 3677 // DNA binding // inferred from electronic annotation /// 5489 // electron transporter activity // inferred from sequence or structural similarity /// 16740 // transferase activity // inferred from electronic annotation	metallothionein-I activator	Mm.27375 // full length
94912_at	Mrps21	6412 // protein biosynthesis // inferred from electronic annotation	3735 // structural constituent of ribosome // inferred from electronic annotation	mitochondrial ribosomal protein S21	Mm.24108 // full length
94903_at	3930401E15Rik	6886 // intracellular protein transport // inferred from sequence or structural similarity	8320 // protein carrier activity // inferred from sequence or structural similarity	RIKEN cDNA 3930401E15 gene	Mm.220909 // ---
94878_at	Btbd1	---	5515 // protein binding // inferred from sequence or structural similarity	BTB (POZ) domain containing 1	Mm.222528 // full length
94872_at	Asml3a-pending	5975 // carbohydrate metabolism // inferred from electronic annotation	16798 // hydrolase activity, acting on glycosyl bonds // inferred from electronic annotation /// 16787 // hydrolase activity // inferred from electronic annotation	acid sphingomyelinase-like phosphodiesterase 3a	Mm.2379 // full length
94871_r_at	2310075M17Rik	---	---	RIKEN cDNA 2310075M17 gene	Mm.196592 // full length
94823_at	---	---	---	Mus musculus, clone IMAGE:3586350, mRNA, partial cds	Mm.22723 // full length
94802_at	2010004A03Rik	---	---	RIKEN cDNA 2010004A03 gene	Mm.77697 // full length
94768_at	Rad21	6412 // protein biosynthesis // inferred from sequence or structural similarity /// 7049 // cell cycle // inferred from electronic annotation /// 7067 // mitosis // inferred from electronic annotation /// 7059 // chromosome segregation // inferred from electronic annotation /// 6281 // DNA repair // inferred from electronic annotation /// 6915 // apoptosis // inferred from electronic annotation	3723 // RNA binding // inferred from sequence or structural similarity /// 19843 // rRNA binding // inferred from sequence or structural similarity /// 5509 // calcium ion binding // inferred from electronic annotation /// 3735 // structural constituent of ribosome // inferred from sequence or structural similarity	RAD21 homolog (S. pombe)	Mm.182628 // full length
94506_at	Cpsf5	---	---	cleavage and polyadenylation specific factor 5	Mm.28961 // full length
94492_at	Dstn	---	3779 // actin binding // inferred from electronic annotation	destrin	Mm.28919 // full length
94485_at	Peci	8152 // metabolism // inferred from electronic annotation /// 7031 // peroxisome organization and biogenesis // inferred from electronic annotation	62 // acyl-CoA binding // inferred from electronic annotation /// 16853 // isomerase activity // inferred from electronic annotation /// 3824 // catalytic activity // inferred from electronic annotation	peroxisomal delta3, delta2-enoyl-Coenzyme A isomerase	Mm.28883 // full length
94374_at	---	---	---	Mus musculus, clone IMAGE:5027278, mRNA	Mm.274701 // ---
94354_at	Abca1	30301 // cholesterol transport // inferred from direct assay /// 8203 // cholesterol metabolism // inferred from direct assay /// 6810 // transport // inferred from electronic annotation	4009 // ATP-binding cassette (ABC) transporter activity // inferred from electronic annotation /// 166 // nucleotide binding // inferred from electronic annotation /// 5524 // ATP binding // inferred from electronic annotation	ATP-binding cassette, sub-family A (ABC1), member 1	Mm.369 // full length
94338_g_at	Gas2	7049 // cell cycle // inferred from electronic annotation /// 7050 // cell cycle arrest // inferred from electronic annotation /// 6915 // apoptosis // inferred from electronic annotation	---	growth arrest specific 2	Mm.25 // full length
94319_at	Rab18	160 // two-component signal transduction system (phosphorelay) // inferred from sequence or structural similarity /// 6355 // regulation of transcription, DNA-dependent // inferred from sequence or structural similarity /// 6886 // intracellular protein transport // inferred from electronic annotation /// 7264 // small GTPase mediated signal transduction // inferred from electronic annotation ///…	5524 // ATP binding // inferred from sequence or structural similarity /// 8565 // protein transporter activity // inferred from electronic annotation /// 3677 // DNA binding // inferred from sequence or structural similarity /// 3928 // RAB small monomeric GTPase activity // inferred from electronic annotation /// 3924 // GTPase activity // inferred from sequence or structural similarity /// 552…	RAB18, member RAS oncogene family	Mm.132802 // full length
94286_at	9130011J15Rik	---	---	RIKEN cDNA 9130011J15 gene	Mm.22565 // full length
94256_at	D0Jmb3	---	---	DNA segment, Jeremy M. Boss 3	Mm.257765 // ---
94245_at	H47	---	---	histocompatibility 47	Mm.22362 // full length
94078_at	---	---	---	Mus musculus RIKEN cDNA 1110020P15 gene, mRNA (cDNA clone MGC:37480 IMAGE:4984172), complete cds	Mm.269736 // full length
94057_g_at	Scd1	6633 // fatty acid biosynthesis // inferred from electronic annotation	4768 // stearoyl-CoA 9-desaturase activity // inferred from electronic annotation /// 5506 // iron ion binding // inferred from electronic annotation /// 16491 // oxidoreductase activity // inferred from electronic annotation	stearoyl-Coenzyme A desaturase 1	Mm.267377 // full length
94042_f_at	Gng5	7165 // signal transduction // inferred from sequence or structural similarity /// 7186 // G-protein coupled receptor protein signaling pathway // inferred from sequence or structural similarity	5083 // small GTPase regulatory/interacting protein activity // inferred from electronic annotation /// 4871 // signal transducer activity // inferred from sequence or structural similarity /// 3927 // heterotrimeric G-protein GTPase activity // inferred from electronic annotation	guanine nucleotide binding protein (G protein), gamma 5 subunit	Mm.140804 // full length
93999_at	Snrpg	6397 // mRNA processing // inferred from sequence or structural similarity /// 6371 // mRNA splicing // inferred from sequence or structural similarity	3723 // RNA binding // inferred from sequence or structural similarity /// 8248 // pre-mRNA splicing factor activity // inferred from sequence or structural similarity	small nuclear ribonucleoprotein polypeptide G	Mm.21764 // full length
93987_f_at	3110001N18Rik	6412 // protein biosynthesis // inferred from sequence or structural similarity	3735 // structural constituent of ribosome // inferred from sequence or structural similarity	RIKEN cDNA 3110001N18 gene	Mm.21724 // full length
93980_at	BC019943	---	---	cDNA sequence BC019943	Mm.174615 // full length
93874_s_at	Il11ra2	7166 // cell surface receptor linked signal transduction // inferred from electronic annotation	4921 // interleukin-11 receptor activity // inferred from sequence or structural similarity /// 4907 // interleukin receptor activity // inferred from electronic annotation /// 4872 // receptor activity // inferred from electronic annotation	interleukin 11 receptor, alpha chain 2	Mm.193451 // full length
93806_at	Sh3bgrl	---	---	SH3-binding domain glutamic acid-rich protein like	Mm.196451 // full length
93768_f_at	2700059D21Rik	---	---	RIKEN cDNA 2700059D21 gene	Mm.230084 // full length
93731_at	Fkbp9	6457 // protein folding // inferred from electronic annotation	16853 // isomerase activity // inferred from electronic annotation /// 3755 // peptidyl-prolyl cis-trans isomerase activity // inferred from electronic annotation /// 5509 // calcium ion binding // inferred from electronic annotation	FK506 binding protein 9	Mm.20943 // full length
93730_at	Syn1	7269 // neurotransmitter secretion // inferred from electronic annotation	3779 // actin binding // inferred from electronic annotation	synapsin I	Mm.196611 // full length
93626_at	Abcg2	6810 // transport // inferred from electronic annotation	166 // nucleotide binding // inferred from sequence or structural similarity /// 4009 // ATP-binding cassette (ABC) transporter activity // inferred from electronic annotation /// 5524 // ATP binding // inferred from electronic annotation	ATP-binding cassette, sub-family G (WHITE), member 2	Mm.196728 // full length
93573_at	Mt1	---	46872 // metal ion binding // inferred from electronic annotation /// 5507 // copper ion binding // inferred from direct assay	metallothionein 1	Mm.192991 // full length
93569_f_at	2610042L04Rik	---	---	RIKEN cDNA 2610042L04 gene	Mm.204 // full length
93568_i_at	2610042L04Rik	---	---	RIKEN cDNA 2610042L04 gene	Mm.204 // full length
93561_at	0710001P09Rik	---	---	RIKEN cDNA 0710001P09 gene	Mm.20313 // full length
93533_at	1500011L16Rik	---	---	RIKEN cDNA 1500011L16 gene	Mm.1985 // full length
93512_f_at	Adk	6166 // purine salvage // inferred from electronic annotation	4001 // adenosine kinase activity // inferred from electronic annotation /// 16301 // kinase activity // inferred from electronic annotation /// 16740 // transferase activity // inferred from electronic annotation /// 287 // magnesium ion binding // inferred from electronic annotation	adenosine kinase	Mm.19352 // full length
93511_at	Itm2a	---	---	integral membrane protein 2A	Mm.193 // full length
93496_at	Elovl5	---	---	ELOVL family member 5, elongation of long chain fatty acids (yeast)	Mm.19130 // full length
93471_at	Slc4a7	6820 // anion transport // inferred from sequence or structural similarity	5452 // inorganic anion exchanger activity // inferred from sequence or structural similarity	solute carrier family 4, sodium bicarbonate cotransporter, member 7	Mm.258893 // ---
93324_at	Zfp36l1	---	3677 // DNA binding // inferred from electronic annotation /// 3676 // nucleic acid binding // inferred from electronic annotation	zinc finger protein 36, C3H type-like 1	Mm.18571 // full length
93278_at	Scp2	7031 // peroxisome organization and biogenesis // inferred from mutant phenotype /// 6637 // acyl-CoA metabolism // traceable author statement /// 6810 // transport // inferred from electronic annotation	8289 // lipid binding // inferred from electronic annotation /// 4770 // sterol carrier protein X-related thiolase activity // traceable author statement /// 5498 // sterol carrier activity // inferred from electronic annotation	sterol carrier protein 2, liver	Mm.1779 // full length
93240_f_at	---	---	---	Mus musculus 11 days embryo gonad cDNA, RIKEN full-length enriched library, clone:7030422K17 product:unclassifiable, full insert sequence.	Mm.246287 // ---
93117_at	Hnrpa2b1	6396 // RNA processing // inferred from electronic annotation	3723 // RNA binding // inferred from electronic annotation /// 3676 // nucleic acid binding // inferred from electronic annotation	heterogeneous nuclear ribonucleoprotein A2/B1	Mm.155896 // full length
93082_at	Awp1-pending	7165 // signal transduction // inferred from physical interaction	3677 // DNA binding // extended:inferred from electronic annotation; zf-A20; 1.6e-11 /// 5515 // protein binding // inferred from physical interaction	associated with Prkcl1	Mm.1608 // full length
93017_at	Sdcbp	8152 // metabolism // inferred from sequence or structural similarity /// 7242 // intracellular signaling cascade // inferred from electronic annotation	16491 // oxidoreductase activity // inferred from sequence or structural similarity	syndecan binding protein	Mm.276062 // full length
92981_at	Scg2	---	5509 // calcium ion binding // inferred from electronic annotation	secretogranin II	Mm.5038 // full length
92906_at	Epha7	7169 // transmembrane receptor protein tyrosine kinase signaling pathway // inferred from electronic annotation /// 6468 // protein amino acid phosphorylation // inferred from electronic annotation	4674 // protein serine/threonine kinase activity // inferred from sequence or structural similarity /// 16740 // transferase activity // inferred from electronic annotation /// 5524 // ATP binding // inferred from electronic annotation /// 4713 // protein-tyrosine kinase activity // inferred from electronic annotation /// 5003 // ephrin receptor activity // inferred from electronic annotation ///…	Eph receptor A7	Mm.257266 // full length
92834_at	Rpl13a	6412 // protein biosynthesis // inferred from electronic annotation	3735 // structural constituent of ribosome // inferred from electronic annotation	ribosomal protein L13a	Mm.180458 // full length
92829_at	Hspe1	6457 // protein folding // inferred from electronic annotation	5524 // ATP binding // inferred from sequence or structural similarity /// 3754 // chaperone activity // inferred from electronic annotation /// 3773 // heat shock protein activity // inferred from electronic annotation	heat shock protein 1 (chaperonin 10)	Mm.215667 // full length
92828_at	Dpm1	---	30 // mannosyltransferase activity // inferred from mutant phenotype /// 16740 // transferase activity // inferred from electronic annotation /// 16757 // transferase activity, transferring glycosyl groups // inferred from electronic annotation	dolichol-phosphate (beta-D) mannosyltransferase 1	Mm.12969 // full length
92826_at	Gdap3	---	3735 // structural constituent of ribosome // inferred from electronic annotation	ganglioside-induced differentiation-associated-protein 3	Mm.12962 // full length
92795_at	Mtap4	7017 // microtubule-based process // inferred from electronic annotation	5519 // cytoskeletal regulatory protein binding // inferred from electronic annotation	microtubule-associated protein 4	Mm.217318 // full length
92794_f_at	Nme1	6183 // GTP biosynthesis // inferred from electronic annotation /// 6228 // UTP biosynthesis // inferred from electronic annotation /// 6241 // CTP biosynthesis // inferred from electronic annotation	4550 // nucleoside-diphosphate kinase activity // inferred from electronic annotation /// 16301 // kinase activity // inferred from electronic annotation /// 16740 // transferase activity // inferred from electronic annotation /// 5524 // ATP binding // inferred from electronic annotation	expressed in non-metastatic cells 1, protein	Mm.1260 // full length
92788_f_at	Cetn3	7067 // mitosis // inferred from electronic annotation	5509 // calcium ion binding // inferred from electronic annotation	centrin 3	Mm.12481 // full length
92660_f_at	Ube2e1	6464 // protein modification // inferred from electronic annotation /// 6512 // ubiquitin cycle // inferred from electronic annotation /// 6511 // ubiquitin-dependent protein catabolism // inferred from electronic annotation	4842 // ubiquitin-protein ligase activity // inferred from electronic annotation /// 16874 // ligase activity // inferred from electronic annotation /// 4840 // ubiquitin conjugating enzyme activity // inferred from electronic annotation	ubiquitin-conjugating enzyme E2E 1, UBC4/5 homolog (yeast)	Mm.4429 // full length
92647_at	Rbbp4	6260 // DNA replication // inferred from electronic annotation /// 7049 // cell cycle // inferred from electronic annotation /// 6281 // DNA repair // inferred from electronic annotation	---	retinoblastoma binding protein 4	Mm.12145 // full length
92636_f_at	Sec61g	6605 // protein targeting // extended:Unknown; SecE; 1e-24	---	SEC61, gamma subunit (S. cerevisiae)	Mm.1164 // full length
92558_at	Vcam1	16337 // cell-cell adhesion // inferred from electronic annotation /// 7155 // cell adhesion // inferred from direct assay	5194 // cell adhesion molecule activity // inferred from electronic annotation	vascular cell adhesion molecule 1	Mm.76649 // full length
92544_f_at	Psma3	6511 // ubiquitin-dependent protein catabolism // inferred from electronic annotation	8233 // peptidase activity // inferred from electronic annotation /// 4175 // endopeptidase activity // extended:inferred from electronic annotation; proteasome; 1.4e-66 /// 16787 // hydrolase activity // inferred from electronic annotation	proteasome (prosome, macropain) subunit, alpha type 3	Mm.1007 // full length
92191_at	---	---	---	Mus musculus RIKEN cDNA 2810410A08 gene, mRNA (cDNA clone MGC:41295 IMAGE:1531973), complete cds	Mm.268657 // full length
162486_f_at	Dscr3	6886 // intracellular protein transport // inferred from electronic annotation	5524 // ATP binding // inferred from sequence or structural similarity	Down syndrome critical region gene 3	Mm.7472 // full length
162460_f_at	Igbp1	42113 // B-cell activation // inferred from electronic annotation	---	immunoglobulin (CD79A) binding protein 1	Mm.7454 // ---
162249_f_at	2610200G18Rik	---	---	RIKEN cDNA 2610200G18 gene	Mm.46513 // full length
162245_f_at	Myo6	7010 // cytoskeleton organization and biogenesis // inferred from electronic annotation /// 7605 // hearing // inferred from electronic annotation	3779 // actin binding // inferred from electronic annotation /// 5516 // calmodulin binding // inferred from electronic annotation /// 5524 // ATP binding // inferred from electronic annotation /// 3774 // motor activity // inferred from electronic annotation	myosin VI	Mm.4040 // full length
161860_f_at	2600017H02Rik	---	---	RIKEN cDNA 2600017H02 gene	Mm.41476 // full length
161817_f_at	4930422J18Rik	7242 // intracellular signaling cascade // inferred from sequence or structural similarity	---	RIKEN cDNA 4930422J18 gene	Mm.30 // full length
161774_f_at	Lypla1	---	4622 // lysophospholipase activity // inferred from electronic annotation /// 16787 // hydrolase activity // inferred from electronic annotation /// 3824 // catalytic activity // inferred from sequence or structural similarity	lysophospholipase 1	Mm.245681 // full length
161657_f_at	Rpl10	6412 // protein biosynthesis // inferred from sequence or structural similarity	3735 // structural constituent of ribosome // inferred from sequence or structural similarity	ribosomal protein 10	Mm.100113 // full length
161610_at	Ndr2	30154 // cell differentiation // inferred from electronic annotation	---	N-myc downstream regulated 2	Mm.26722 // full length
161480_i_at	Rplp1	6412 // protein biosynthesis // inferred from electronic annotation /// 6414 // translational elongation // inferred from electronic annotation	3735 // structural constituent of ribosome // inferred from electronic annotation	ribosomal protein, large, P1	Mm.3158 // full length
161436_s_at	Adarb1	---	3725 // double-stranded RNA binding // extended:inferred from electronic annotation; dsrm; 4.9e-23 /// 3726 // double-stranded RNA adenosine deaminase activity // inferred from sequence or structural similarity	adenosine deaminase, RNA-specific, B1	Mm.173797 // full length
161401_f_at	Aldh3a2	8152 // metabolism // inferred from electronic annotation	4030 // aldehyde dehydrogenase (NAD(P)+) activity // extended:inferred from sequence similarity; 1.2.1.5; 1.39e-120 /// 4029 // aldehyde dehydrogenase (NAD) activity // inferred from electronic annotation /// 16491 // oxidoreductase activity // inferred from electronic annotation	aldehyde dehydrogenase family 3, subfamily A2	Mm.4210 // full length
161400_f_at	---	---	---	---	--- // ---
161349_f_at	Dpm2	---	16740 // transferase activity // inferred from electronic annotation /// 16757 // transferase activity, transferring glycosyl groups // inferred from electronic annotation	dolichol-phosphate (beta-D) mannosyltransferase 2	Mm.22001 // full length
161327_f_at	Rpl10a	6412 // protein biosynthesis // inferred from electronic annotation	3735 // structural constituent of ribosome // inferred from electronic annotation	ribosomal protein L10A	Mm.268885 // full length
161294_f_at	Clu	8219 // cell death // inferred from electronic annotation	---	clusterin	Mm.200608 // full length
161122_f_at	---	---	---	---	--- // ---
161013_f_at	4930422J18Rik	7242 // intracellular signaling cascade // inferred from sequence or structural similarity	---	RIKEN cDNA 4930422J18 gene	Mm.30 // full length
160955_at	2010309E21Rik	---	---	RIKEN cDNA 2010309E21 gene	Mm.209 // full length
160921_at	Acas2l	6085 // acetyl-CoA biosynthesis // inferred from direct assay /// 8152 // metabolism // inferred from sequence or structural similarity	16874 // ligase activity // inferred from electronic annotation /// 3987 // acetate-CoA ligase activity // inferred from direct assay /// 3824 // catalytic activity // inferred from sequence or structural similarity	acetyl-Coenzyme A synthetase 2 (AMP forming)-like	Mm.7044 // full length
160896_at	Rcn	---	5509 // calcium ion binding // inferred from electronic annotation	reticulocalbin	Mm.4876 // full length
160857_at	Efnb2	7399 // neurogenesis // inferred from electronic annotation /// 7275 // development // inferred from electronic annotation	---	ephrin B2	Mm.4005 // full length
160847_at	Trnt1	8033 // tRNA processing // inferred from sequence or structural similarity	9022 // tRNA nucleotidyltransferase activity // inferred from sequence or structural similarity /// 16740 // transferase activity // inferred from electronic annotation	tRNA nucleotidyl transferase, CCA-adding, 1	Mm.196332 // full length
160803_at	D0H8S2298E	---	---	DNA segment, Human S2298E	Mm.29301 // full length
160726_at	Qk	8366 // nerve ensheathment // inferred from mutant phenotype /// 1570 // vasculogenesis // inferred from mutant phenotype /// 7626 // locomotory behavior // inferred from electronic annotation	3723 // RNA binding // traceable author statement /// 3676 // nucleic acid binding // inferred from sequence or structural similarity	quaking	Mm.2655 // full length
160688_at	Golph3	---	---	golgi phosphoprotein 3	Mm.22435 // full length
160620_at	Gt(ROSA)26Sor	---	---	gene trap ROSA 26, Philippe Soriano	Mm.17946 // ---
160611_at	Cyp4v3	6118 // electron transport // extended:Unknown; p450; 2.7e-120	4497 // monooxygenase activity // inferred from electronic annotation /// 16491 // oxidoreductase activity // inferred from electronic annotation	cytochrome P450, family 4, subfamily v, polypeptide 3	Mm.1554 // full length
160563_at	A930015D22Rik	---	---	RIKEN cDNA A930015D22 gene	Mm.206839 // full length
160554_at	Eif3s6	6446 // regulation of translational initiation // inferred from sequence or structural similarity /// 6412 // protein biosynthesis // inferred from sequence or structural similarity /// 8151 // cell growth and/or maintenance // inferred from sequence or structural similarity	3743 // translation initiation factor activity // inferred from sequence or structural similarity	eukaryotic translation initiation factor 3, subunit 6	Mm.880 // full length
160540_at	Bag1	30182 // neuron differentiation // inferred from direct assay /// 6915 // apoptosis // inferred from electronic annotation	3754 // chaperone activity // inferred from electronic annotation /// 5515 // protein binding // inferred from electronic annotation /// 16329 // apoptosis regulator activity // inferred from electronic annotation	Bcl2-associated athanogene 1	Mm.688 // full length
160493_at	Cd63	---	---	Cd63 antigen	Mm.4426 // full length
160425_at	2410017I18Rik	---	---	RIKEN cDNA 2410017I18 gene	Mm.34567 // full length
160388_at	Sc4mol	6631 // fatty acid metabolism // inferred from sequence or structural similarity /// 16126 // sterol biosynthesis // inferred from sequence or structural similarity /// 8152 // metabolism // inferred from sequence or structural similarity /// 8202 // steroid metabolism // inferred from sequence or structural similarity	16491 // oxidoreductase activity // inferred from sequence or structural similarity /// 254 // C-4 methyl sterol oxidase activity // inferred from sequence or structural similarity /// 3824 // catalytic activity // inferred from sequence or structural similarity	sterol-C4-methyl oxidase-like	Mm.30119 // full length
160326_at	Cdv3	---	---	carnitine deficiency-associated gene expressed in ventricle 3	Mm.29076 // full length
160322_at	1190006A08Rik	---	---	RIKEN cDNA 1190006A08 gene	Mm.29049 // full length
160286_at	Dek	16032 // viral life cycle // inferred from sequence or structural similarity /// 7165 // signal transduction // inferred from sequence or structural similarity /// 9405 // pathogenesis // inferred from sequence or structural similarity /// 8151 // cell growth and/or maintenance // inferred from sequence or structural similarity /// 6357 // regulation of transcription from Pol II promoter // infer…	3677 // DNA binding // inferred from sequence or structural similarity /// 3704 // specific RNA polymerase II transcription factor activity // inferred from sequence or structural similarity	DEK oncogene (DNA binding)	Mm.28343 // full length
160263_r_at	Ndfip2	---	---	Nedd4 family interacting protein 2	Mm.28029 // full length
160227_s_at	Bysl	7155 // cell adhesion // inferred from sequence or structural similarity	---	bystin-like	Mm.27291 // full length
160218_at	2310056P07Rik	---	---	RIKEN cDNA 2310056P07 gene	Mm.26792 // full length
160205_f_at	Rnf11	6511 // ubiquitin-dependent protein catabolism // inferred from physical interaction	5515 // protein binding // inferred from physical interaction	ring finger protein 11	Mm.25228 // full length
160150_f_at	Cnn3	6939 // smooth muscle contraction // inferred from sequence or structural similarity	5516 // calmodulin binding // inferred from sequence or structural similarity /// 3779 // actin binding // inferred from sequence or structural similarity	calponin 3, acidic	Mm.252281 // full length
160146_r_at	Polr2c	6350 // transcription // inferred from electronic annotation	3899 // DNA-directed RNA polymerase activity // inferred from electronic annotation /// 3677 // DNA binding // inferred from electronic annotation /// 16740 // transferase activity // inferred from electronic annotation	polymerase (RNA) II (DNA directed) polypeptide C	Mm.2186 // full length
160140_at	Tbce	7409 // axonogenesis // inferred from mutant phenotype /// 7021 // tubulin folding // traceable author statement /// 7024 // alpha-tubulin folding // traceable author statement /// 226 // microtubule cytoskeleton organization and biogenesis // inferred from mutant phenotype	17072 // tubulin-specific chaperone activity // traceable author statement	tubulin-specific chaperone e	Mm.260209 // full length
160127_at	Ccng1	7049 // cell cycle // inferred from electronic annotation /// 7067 // mitosis // inferred from electronic annotation /// 74 // regulation of cell cycle // inferred from electronic annotation	16538 // cyclin-dependent protein kinase, intrinsic regulator activity // inferred from electronic annotation	cyclin G1	Mm.2103 // full length
160123_at	Php14-pending	---	16787 // hydrolase activity // inferred from electronic annotation	phosphohistidine phosphatase	Mm.177990 // full length
160115_at	Txnl	7165 // signal transduction // inferred from sequence or structural similarity /// 6915 // apoptosis // inferred from sequence or structural similarity /// 6129 // protein-disulfide reduction // inferred from sequence or structural similarity /// 6118 // electron transport // inferred from sequence or structural similarity	30612 // arsenate reductase (thioredoxin) activity // inferred from sequence or structural similarity /// 5489 // electron transporter activity // inferred from sequence or structural similarity	thioredoxin-like	Mm.19169 // full length
104735_at	AW538430	---	5249 // voltage-gated potassium channel activity // extended:Unknown; K_tetra; 1.5e-15	expressed sequence AW538430	Mm.246466 // full length
104725_at	Arhq	7264 // small GTPase mediated signal transduction // inferred from sequence or structural similarity /// 8360 // regulation of cell shape // inferred from direct assay /// 30036 // actin cytoskeleton organization and biogenesis // traceable author statement	5524 // ATP binding // inferred from sequence or structural similarity /// 5515 // protein binding // inferred from physical interaction /// 3925 // small monomeric GTPase activity // inferred from sequence or structural similarity /// 3931 // Rho small monomeric GTPase activity // inferred from sequence or structural similarity /// 3924 // GTPase activity // traceable author statement /// 5525 /…	ras homolog gene family, member Q	Mm.826 // full length
104616_g_at	Galt	6012 // galactose metabolism // inferred from electronic annotation	3982 // UTP-hexose-1-phosphate uridylyltransferase activity // inferred from electronic annotation /// 16740 // transferase activity // inferred from electronic annotation /// 16779 // nucleotidyltransferase activity // inferred from electronic annotation /// 8108 // UDP-glucose-hexose-1-phosphate uridylyltransferase activity // inferred from electronic annotation	galactose-1-phosphate uridyl transferase	Mm.2420 // full length
104595_at	Stag2	7049 // cell cycle // inferred from electronic annotation /// 7067 // mitosis // inferred from electronic annotation /// 7126 // meiosis // inferred from electronic annotation /// 7059 // chromosome segregation // inferred from electronic annotation	---	stromal antigen 2	Mm.24025 // full length
104573_at	1110025L05Rik	---	30528 // transcription regulator activity // extended:Unknown; BolA; 2.5e-18	RIKEN cDNA 1110025L05 gene	Mm.264691 // full length
104529_at	Caml	---	---	calcium modulating ligand	Mm.2313 // full length
104501_at	Vapb	6928 // cell motility // inferred from electronic annotation	5198 // structural molecule activity // inferred from electronic annotation	vesicle-associated membrane protein, associated protein B and C	Mm.260456 // full length
104494_at	4921515A04Rik	6355 // regulation of transcription, DNA-dependent // inferred from sequence or structural similarity	3677 // DNA binding // inferred from sequence or structural similarity /// 3700 // transcription factor activity // inferred from sequence or structural similarity	RIKEN cDNA 4921515A04 gene	Mm.3036 // full length
104427_at	Mtmr13	---	---	myotubularin related protein 13	Mm.200250 // full length
104386_f_at	1110004F14Rik	---	---	RIKEN cDNA 1110004F14 gene	Mm.227 // ---
104380_at	Slc35a1	15780 // nucleotide-sugar transport // inferred from electronic annotation /// 6810 // transport // inferred from electronic annotation	5351 // sugar porter activity // inferred from electronic annotation /// 5338 // nucleotide-sugar transporter activity // inferred from electronic annotation	solute carrier family 35 (CMP-sialic acid transporter), member 1	Mm.22684 // full length
104378_at	Pon2	---	---	paraoxonase 2	Mm.271145 // full length
104367_at	Eps15	---	5509 // calcium ion binding // inferred from electronic annotation	epidermal growth factor receptor pathway substrate 15	Mm.22627 // full length
104366_at	BC039093	---	---	cDNA sequence BC039093	Mm.22616 // ---
104063_at	Srcasm	7169 // transmembrane receptor protein tyrosine kinase signaling pathway // traceable author statement /// 6886 // intracellular protein transport // inferred from electronic annotation /// 15031 // protein transport // inferred from electronic annotation /// 6891 // intra-Golgi transport // inferred from electronic annotation /// 6810 // transport // inferred from electronic annotation	30295 // protein kinase activator activity // inferred from direct assay /// 5515 // protein binding // inferred from physical interaction /// 8565 // protein transporter activity // inferred from electronic annotation	Src activating and signaling molecule	Mm.167868 // full length
104042_at	Slc35b1	---	---	solute carrier family 35, member B1	Mm.21470 // full length
103754_at	1100001F19Rik	6512 // ubiquitin cycle // inferred from sequence or structural similarity /// 6511 // ubiquitin-dependent protein catabolism // inferred from sequence or structural similarity	16874 // ligase activity // inferred from electronic annotation /// 4842 // ubiquitin-protein ligase activity // inferred from sequence or structural similarity /// 4840 // ubiquitin conjugating enzyme activity // inferred from sequence or structural similarity	RIKEN cDNA 1100001F19 gene	Mm.24529 // full length
103743_at	3732412D22Rik	---	---	RIKEN cDNA 3732412D22 gene	Mm.18830 // ---
103726_at	2610311I19Rik	---	---	RIKEN cDNA 2610311I19 gene	Mm.22485 // full length
103697_at	A230075M04Rik	---	---	RIKEN cDNA A230075M04 gene	Mm.24003 // ---
103695_f_at	C330007P06Rik	---	---	RIKEN cDNA C330007P06 gene	Mm.157101 // full length
103667_at	---	---	---	Mus musculus transcribed sequence with weak similarity to protein ref:NP_079268.1 (H.sapiens) hypothetical protein FLJ12547 [Homo sapiens]	Mm.8924 // est
103442_at	LOC216820	---	16491 // oxidoreductase activity // extended:Unknown; adh_short; 2.7e-54	similar to DKFZP566O084 protein	Mm.21475 // full length
103406_at	Mbdin-pending	---	5524 // ATP binding // inferred from sequence or structural similarity /// 166 // nucleotide binding // inferred from sequence or structural similarity	methyl-CpG binding domain protein 2 interacting protein	Mm.18798 // full length
103370_at	Lin7c	---	---	lin 7 homolog c (C. elegans)	Mm.235300 // full length
103312_f_at	---	---	---	Mus musculus, clone MGC:41415 IMAGE:1529010, mRNA, complete cds	Mm.266509 // full length
103257_at	C730036B01Rik	---	---	RIKEN cDNA C730036B01 gene	Mm.26088 // full length
103223_at	5830406C15Rik	---	---	RIKEN cDNA 5830406C15 gene	Mm.2013 // ---
103074_f_at	Taf9	6355 // regulation of transcription, DNA-dependent // inferred from sequence or structural similarity /// 6366 // transcription from Pol II promoter // inferred from sequence or structural similarity /// 6352 // transcription initiation // inferred from sequence or structural similarity	3677 // DNA binding // inferred from sequence or structural similarity /// 8022 // protein C-terminus binding // inferred from sequence or structural similarity /// 3713 // transcription co-activator activity // inferred from sequence or structural similarity /// 16251 // general RNA polymerase II transcription factor activity // inferred from sequence or structural similarity	TAF9 RNA polymerase II, TATA box binding protein (TBP)-associated factor	Mm.16976 // full length
103027_at	1810030O07Rik	---	---	RIKEN cDNA 1810030O07 gene	Mm.15974 // full length
102984_g_at	Madh1	6355 // regulation of transcription, DNA-dependent // inferred from electronic annotation /// 6357 // regulation of transcription from Pol II promoter // inferred from direct assay /// 7182 // common-partner SMAD protein phosphorylation // inferred from electronic annotation /// 7183 // SMAD protein heteromerization // inferred from electronic annotation /// 9887 // organogenesis // inferred from…	5515 // protein binding // inferred from physical interaction	MAD homolog 1 (Drosophila)	Mm.15185 // full length
102967_at	Gdap1	---	---	ganglioside-induced differentiation-associated-protein 1	Mm.18218 // full length
102912_at	5430432P15Rik	---	---	RIKEN cDNA 5430432P15 gene	Mm.249310 // ---
102852_at	Cdh2	7156 // homophilic cell adhesion // inferred from electronic annotation /// 7155 // cell adhesion // inferred from electronic annotation	5509 // calcium ion binding // inferred from electronic annotation	cadherin 2	Mm.257437 // full length
102848_f_at	2610524H06Rik	---	---	RIKEN cDNA 2610524H06 gene	Mm.268546 // full length
102700_at	Tbr1	6355 // regulation of transcription, DNA-dependent // inferred from electronic annotation	3700 // transcription factor activity // inferred from electronic annotation /// 3677 // DNA binding // inferred from electronic annotation	T-box brain gene 1	Mm.14158 // full length
102317_at	Vamp4	---	---	vesicle-associated membrane protein 4	Mm.276034 // full length
102103_f_at	---	---	---	---	--- // ---
102056_f_at	2610002J02Rik	---	---	RIKEN cDNA 2610002J02 gene	Mm.10374 // ---
102000_f_at	Uqcrc2	6118 // electron transport // inferred from electronic annotation /// 6508 // proteolysis and peptidolysis // inferred from electronic annotation	4222 // metalloendopeptidase activity // inferred from electronic annotation /// 16491 // oxidoreductase activity // inferred from electronic annotation	RIKubiquinol cytochrome c reductase core protein 2	Mm.988 // full length
101959_r_at	Tfdp1	6355 // regulation of transcription, DNA-dependent // inferred from electronic annotation /// 7049 // cell cycle // inferred from electronic annotation /// 74 // regulation of cell cycle // inferred from electronic annotation	3700 // transcription factor activity // inferred from electronic annotation /// 45182 // translation regulator activity // inferred from electronic annotation /// 3677 // DNA binding // inferred from electronic annotation	transcription factor Dp 1	Mm.925 // full length
101923_at	Pla2g7	6629 // lipid metabolism // inferred from electronic annotation /// 6954 // inflammatory response // traceable author statement /// 16042 // lipid catabolism // inferred from electronic annotation	3847 // 1-alkyl-2-acetylglycerophosphocholine esterase activity // inferred from electronic annotation /// 16787 // hydrolase activity // inferred from electronic annotation /// 3824 // catalytic activity // inferred from electronic annotation	phospholipase A2, group VII (platelet-activating factor acetylhydrolase, plasma)	Mm.9277 // full length
101561_at	Mt2	---	46872 // metal ion binding // inferred from electronic annotation	metallothionein 2	Mm.147226 // full length
101523_at	MGC37309	---	3676 // nucleic acid binding // extended:inferred from electronic annotation; rrm; 1.5e-19	hypothetical protein MGC37309	Mm.213045 // full length
101467_at	S100b	---	5509 // calcium ion binding // inferred from electronic annotation	S100 protein, beta polypeptide, neural	Mm.229247 // full length
101084_f_at	---	---	---	Mus musculus RIKEN cDNA 1110001H19 gene, mRNA (cDNA clone MGC:48176 IMAGE:1511119), complete cds	Mm.272927 // full length
101082_at	Mod1	6108 // malate metabolism // inferred from electronic annotation	4471 // malate dehydrogenase (decarboxylating) activity // inferred from electronic annotation /// 4473 // malate dehydrogenase (oxaloacetate-decarboxylating) (NADP) activity // inferred from electronic annotation /// 16491 // oxidoreductase activity // inferred from electronic annotation /// 4470 // malic enzyme activity // inferred from electronic annotation	malic enzyme, supernatant	Mm.148155 // full length
101042_f_at	Pep4	30574 // collagen catabolism // inferred from electronic annotation /// 6508 // proteolysis and peptidolysis // inferred from electronic annotation	8237 // metallopeptidase activity // inferred from electronic annotation /// 4251 // Xaa-Pro dipeptidase activity // inferred from electronic annotation /// 16787 // hydrolase activity // inferred from electronic annotation /// 16805 // dipeptidase activity // inferred from electronic annotation /// 8235 // metalloexopeptidase activity // inferred from electronic annotation /// 30145 // manganese…	peptidase 4	Mm.69751 // full length
101023_f_at	0610010E21Rik	---	---	RIKEN cDNA 0610010E21 gene	Mm.6844 // ---
101003_at	Sfrs3	6376 // mRNA splice site selection // inferred from electronic annotation	3723 // RNA binding // inferred from electronic annotation /// 3676 // nucleic acid binding // extended:inferred from electronic annotation; rrm; 3.8e-22	splicing factor, arginine/serine-rich 3 (SRp20)	Mm.6787 // full length
101001_at	5031439A09Rik	---	---	RIKEN cDNA 5031439A09 gene	Mm.6766 // full length
100964_at	Vti1b	6886 // intracellular protein transport // inferred from electronic annotation /// 15031 // protein transport // inferred from electronic annotation /// 6810 // transport // inferred from electronic annotation	8565 // protein transporter activity // inferred from electronic annotation	vesicle transport through interaction with t-SNAREs 1B homolog	Mm.6577 // full length
100959_at	S100a13	---	5509 // calcium ion binding // inferred from electronic annotation	S100 calcium binding protein A13	Mm.6523 // full length
100772_g_at	Blnk	7242 // intracellular signaling cascade // inferred from sequence or structural similarity /// 6952 // defense response // inferred from electronic annotation	---	B-cell linker	Mm.9749 // full length
100708_at	H3f3b	---	3677 // DNA binding // extended:inferred from electronic annotation; histone; 1.2e-27	H3 histone, family 3B	Mm.18516 // full length
100622_at	Prdx6	16042 // lipid catabolism // inferred from electronic annotation	16787 // hydrolase activity // inferred from electronic annotation /// 16209 // antioxidant activity // inferred from electronic annotation /// 16491 // oxidoreductase activity // inferred from electronic annotation /// 3824 // catalytic activity // inferred from electronic annotation /// 4601 // peroxidase activity // inferred from electronic annotation	peroxiredoxin 6	Mm.6587 // full length
100397_at	Tyrobp	---	---	TYRO protein tyrosine kinase binding protein	Mm.46301 // full length
100380_at	H3f3a	---	3677 // DNA binding // extended:inferred from electronic annotation; histone; 1.2e-27	H3 histone, family 3A	Mm.89136 // full length
100133_at	Fyn	8360 // regulation of cell shape // inferred from direct assay /// 42552 // myelination // traceable author statement /// 8151 // cell growth and/or maintenance // inferred from electronic annotation /// 7242 // intracellular signaling cascade // inferred from electronic annotation /// 74 // regulation of cell cycle // inferred from electronic annotation /// 6468 // protein amino acid phosphoryla…	5515 // protein binding // inferred from physical interaction /// 4672 // protein kinase activity // inferred from direct assay /// 4674 // protein serine/threonine kinase activity // inferred from sequence or structural similarity /// 16740 // transferase activity // inferred from electronic annotation /// 15631 // tubulin binding // inferred from direct assay /// 5524 // ATP binding // inferred…	Fyn proto-oncogene	Mm.4848 // full length
100131_at	Sgne1	7218 // neuropeptide signaling pathway // inferred from electronic annotation	---	secretory granule neuroendocrine protein 1, 7B2 protein	Mm.4836 // full length
97107_at	1700007D05Rik	---	---	RIKEN cDNA 1700007D05 gene	Mm.174751 // full length
161587_at	Hrsp12	---	---	heat-responsive protein 12	Mm.143977 // full length
161380_f_at	1700093E07Rik	7264 // small GTPase mediated signal transduction // inferred from sequence or structural similarity /// 15031 // protein transport // inferred from sequence or structural similarity	5524 // ATP binding // inferred from sequence or structural similarity /// 3925 // small monomeric GTPase activity // inferred from sequence or structural similarity /// 3928 // RAB small monomeric GTPase activity // inferred from sequence or structural similarity /// 3924 // GTPase activity // inferred from sequence or structural similarity /// 5525 // GTP binding // inferred from sequence or st…	RIKEN cDNA 1700093E07 gene	Mm.29274 // full length
95355_at	Agtrap	8217 // regulation of blood pressure // inferred from mutant phenotype	4945 // angiotensin type II receptor activity // inferred from mutant phenotype /// 4872 // receptor activity // inferred from electronic annotation	angiotensin II, type I receptor-associated protein	Mm.46247 // full length
94829_at	1110020A09Rik	---	---	RIKEN cDNA 1110020A09 gene	Mm.194225 // full length
100984_at	Atf1	6355 // regulation of transcription, DNA-dependent // inferred from electronic annotation	3700 // transcription factor activity // inferred from electronic annotation /// 4869 // cysteine protease inhibitor activity // inferred from sequence or structural similarity /// 45182 // translation regulator activity // inferred from electronic annotation /// 3677 // DNA binding // inferred from direct assay /// 5515 // protein binding // inferred from electronic annotation	activating transcription factor 1	Mm.676 // full length
104639_i_at	4930553M18Rik	---	---	RIKEN cDNA 4930553M18 gene	Mm.218317 // full length
96605_at	0610011I04Rik	---	---	RIKEN cDNA 0610011I04 gene	Mm.27061 // full length
AFFX-ThrX-M_at	---	---	---	---	--- // ---
98131_at	Cryz	7423 // sensory organ development // inferred from electronic annotation	4024 // alcohol dehydrogenase activity, zinc-dependent // inferred from electronic annotation /// 8270 // zinc ion binding // inferred from electronic annotation /// 5212 // structural constituent of eye lens // inferred from electronic annotation /// 3960 // NADPH:quinone reductase activity // inferred from electronic annotation /// 16491 // oxidoreductase activity // inferred from electronic an…	crystallin, zeta	Mm.3534 // full length
161338_i_at	Uqcr-pending	6118 // electron transport // inferred from sequence or structural similarity	16491 // oxidoreductase activity // inferred from sequence or structural similarity /// 8121 // ubiquinol-cytochrome-c reductase activity // inferred from sequence or structural similarity	ubiquinol-cytochrome c reductase subunit	Mm.43162 // full length
160746_at	Rock1	7242 // intracellular signaling cascade // inferred from sequence or structural similarity /// 7165 // signal transduction // inferred from sequence or structural similarity /// 6468 // protein amino acid phosphorylation // inferred from sequence or structural similarity	16301 // kinase activity // inferred from electronic annotation /// 16740 // transferase activity // inferred from electronic annotation /// 4713 // protein-tyrosine kinase activity // inferred from sequence or structural similarity /// 4672 // protein kinase activity // inferred from sequence or structural similarity /// 5524 // ATP binding // inferred from electronic annotation /// 4674 // prot…	Rho-associated coiled-coil forming kinase 1	Mm.6710 // full length
104385_i_at	1110004F14Rik	---	---	RIKEN cDNA 1110004F14 gene	Mm.227 // ---
102970_at	Psmc3ip	---	---	proteasome (prosome, macropain) 26S subunit, ATPase 3, interacting protein	Mm.18344 // full length
92803_at	Prl	7595 // lactation // inferred from electronic annotation /// 46425 // regulation of JAK-STAT cascade // inferred from direct assay /// 7262 // STAT protein nuclear translocation // inferred from direct assay	5179 // hormone activity // traceable author statement	prolactin	Mm.1270 // full length
92783_at	Gh	---	5179 // hormone activity // inferred from electronic annotation	growth hormone	Mm.1240 // full length
104004_at	3110027H23Rik	---	---	RIKEN cDNA 3110027H23 gene	Mm.26610 // full length
161058_f_at	R74862	---	---	expressed sequence R74862	Mm.5250 // full length
97770_s_at	D6Wsu176e	---	---	DNA segment, Chr 6, Wayne State University 176, expressed	Mm.27673 // full length
94852_at	Glul	6807 // nitrogen metabolism // inferred from electronic annotation	16874 // ligase activity // inferred from electronic annotation /// 4356 // glutamate-ammonia ligase activity // inferred from electronic annotation	glutamate-ammonia ligase (glutamine synthase)	Mm.2338 // full length
93340_f_at	Copb2	6886 // intracellular protein transport // inferred from electronic annotation /// 15031 // protein transport // inferred from electronic annotation /// 6810 // transport // inferred from electronic annotation	8565 // protein transporter activity // inferred from electronic annotation	coatomer protein complex, subunit beta 2 (beta prime)	Mm.18729 // full length
92526_f_at	C030048H19Rik	---	---	RIKEN cDNA C030048H19 gene	Mm.131074 // ---
92302_at	Sos2	7264 // small GTPase mediated signal transduction // inferred from electronic annotation /// 7242 // intracellular signaling cascade // inferred from electronic annotation	5085 // guanyl-nucleotide exchange factor activity // inferred from electronic annotation	Son of sevenless homolog 2 (Drosophila)	Mm.3770 // ---
160529_r_at	Vdac2	6820 // anion transport // inferred from electronic annotation	15288 // porin activity // inferred from electronic annotation /// 15482 // voltage-dependent anion channel porin activity // inferred from sequence or structural similarity /// 8308 // voltage-dependent ion-selective channel activity // inferred from electronic annotation	voltage-dependent anion channel 2	Mm.569 // full length
160291_at	Sec61a	---	15450 // protein translocase activity // extended:Unknown; secY; 1.1e-15	SEC61, alpha subunit (S. cerevisiae)	Mm.28375 // full length
160151_i_at	1200009B18Rik	---	---	RIKEN cDNA 1200009B18 gene	Mm.137858 // full length
103987_at	Mog	---	---	myelin oligodendrocyte glycoprotein	Mm.2596 // full length
103582_r_at	6130401J04Rik	6512 // ubiquitin cycle // inferred from sequence or structural similarity /// 6464 // protein modification // inferred from sequence or structural similarity	16874 // ligase activity // inferred from electronic annotation /// 4840 // ubiquitin conjugating enzyme activity // inferred from sequence or structural similarity	RIKEN cDNA 6130401J04 gene	Mm.19799 // full length
103497_at	BC025546	---	---	cDNA sequence BC025546	Mm.22318 // full length
101578_f_at	Actb	7010 // cytoskeleton organization and biogenesis // inferred from electronic annotation	5198 // structural molecule activity // inferred from electronic annotation /// 5200 // structural constituent of cytoskeleton // inferred from electronic annotation	actin, beta, cytoplasmic	Mm.297 // full length
95425_at	Acadl	6118 // electron transport // inferred from electronic annotation /// 6631 // fatty acid metabolism // inferred from electronic annotation	4466 // long-chain-acyl-CoA dehydrogenase activity // inferred from electronic annotation /// 3995 // acyl-CoA dehydrogenase activity // inferred from electronic annotation /// 16491 // oxidoreductase activity // inferred from electronic annotation	acetyl-Coenzyme A dehydrogenase, long-chain	Mm.2445 // full length
103767_f_at	---	---	---	Mus musculus 10 days neonate cerebellum cDNA, RIKEN full-length enriched library, clone:B930086G17 product:unknown EST, full insert sequence.	Mm.24738 // ---
103532_at	Eomes	6355 // regulation of transcription, DNA-dependent // inferred from electronic annotation /// 7275 // development // inferred from electronic annotation	3700 // transcription factor activity // inferred from electronic annotation /// 3677 // DNA binding // inferred from electronic annotation	eomesodermin homolog (Xenopus laevis)	Mm.200692 // full length
162384_f_at	Ccrn4l	7622 // rhythmic behavior // inferred from electronic annotation	---	CCR4 carbon catabolite repression 4-like (S. cerevisiae)	Mm.86541 // full length
104117_at	---	---	---	Mus musculus 13 days embryo lung cDNA, RIKEN full-length enriched library, clone:D430033K12 product:DMR-N9 PROTEIN (FRAGMENT) homolog [Xenopus laevis], full insert sequence.	Mm.48337 // full length
161858_f_at	Rb1	122 // negative regulation of transcription from Pol II promoter // inferred from direct assay /// 6355 // regulation of transcription, DNA-dependent // inferred from electronic annotation /// 8151 // cell growth and/or maintenance // inferred from electronic annotation	3677 // DNA binding // inferred from electronic annotation /// 5515 // protein binding // inferred from physical interaction	retinoblastoma 1	Mm.304 // full length
99962_at	Kif2a	7017 // microtubule-based process // inferred from electronic annotation	5524 // ATP binding // inferred from electronic annotation /// 3777 // microtubule motor activity // inferred from electronic annotation /// 3774 // motor activity // inferred from electronic annotation	kinesin family member 2A	Mm.4415 // full length
99655_at	Spc18-pending	6508 // proteolysis and peptidolysis // inferred from electronic annotation	8233 // peptidase activity // inferred from electronic annotation /// 16787 // hydrolase activity // inferred from electronic annotation	signal peptidase complex	Mm.43760 // full length
99500_at	Slc12a2	6813 // potassium ion transport // inferred from electronic annotation /// 6814 // sodium ion transport // inferred from electronic annotation /// 6865 // amino acid transport // inferred from electronic annotation /// 6821 // chloride transport // inferred from electronic annotation /// 6811 // ion transport // inferred from electronic annotation /// 6810 // transport // inferred from electronic…	5386 // carrier activity // inferred from electronic annotation /// 5215 // transporter activity // inferred from electronic annotation /// 15293 // symporter activity // inferred from electronic annotation /// 5279 // amino acid-polyamine transporter activity // inferred from electronic annotation /// 15377 // cation:chloride symporter activity // inferred from electronic annotation	solute carrier family 12, member 2	Mm.4168 // full length
99196_at	LOC328694	---	---	hypothetical protein LOC328694	Mm.41939 // ---
99162_at	2410004J23Rik	---	---	RIKEN cDNA 2410004J23 gene	Mm.41670 // full length
99149_at	2310035M22Rik	---	---	RIKEN cDNA 2310035M22 gene	Mm.41535 // full length
98981_s_at	Tcf12	6355 // regulation of transcription, DNA-dependent // inferred from electronic annotation /// 6357 // regulation of transcription from Pol II promoter // inferred from direct assay /// 7275 // development // inferred from electronic annotation	3677 // DNA binding // inferred from direct assay /// 16563 // transcriptional activator activity // inferred from direct assay	transcription factor 12	Mm.36894 // full length
98961_at	B3galt3	9312 // oligosaccharide biosynthesis // inferred from direct assay /// 6486 // protein amino acid glycosylation // inferred from sequence or structural similarity	8499 // UDP-galactose beta-N-acetylglucosamine beta-1,3-galactosyltransferase activity // inferred from direct assay /// 8378 // galactosyltransferase activity // inferred from sequence or structural similarity	UDP-Gal:betaGlcNAc beta 1,3-galactosyltransferase, polypeptide 3	Mm.153710 // full length
98915_at	---	---	---	Mus musculus goliath-related E3 ubiquitin ligase 4 (Greul4) mRNA, partial cds	Mm.273431 // ---
98855_r_at	---	---	---	Mus musculus transcribed sequence with weak similarity to protein ref:NP_001888.1 (H.sapiens) melanoma-associated chondroitin sulfate proteoglycan 4 [Homo sapiens]	Mm.275414 // est
98615_at	0610041E09Rik	---	---	RIKEN cDNA 0610041E09 gene	Mm.132926 // full length
98543_at	Ctss	6508 // proteolysis and peptidolysis // inferred from electronic annotation	8233 // peptidase activity // inferred from electronic annotation /// 8234 // cysteine-type peptidase activity // inferred from electronic annotation /// 16787 // hydrolase activity // inferred from electronic annotation /// 4197 // cysteine-type endopeptidase activity // inferred from electronic annotation /// 4218 // cathepsin S activity // inferred from electronic annotation	cathepsin S	Mm.3619 // full length
98533_at	Cyb5	6631 // fatty acid metabolism // Unknown /// 6118 // electron transport // inferred from sequence or structural similarity	4768 // stearoyl-CoA 9-desaturase activity // traceable author statement	cytochrome b-5	Mm.31018 // full length
98531_g_at	---	---	---	Mus musculus cDNA clone IMAGE:4500943, partial cds	Mm.272492 // ---
98521_at	Vamp3	---	---	vesicle-associated membrane protein 3	Mm.168744 // full length
98464_at	5530600A18Rik	---	---	RIKEN cDNA 5530600A18 gene	Mm.258944 // full length
98394_at	Dlx1	6355 // regulation of transcription, DNA-dependent // inferred from electronic annotation /// 30154 // cell differentiation // inferred from mutant phenotype /// 7275 // development // inferred from electronic annotation	3700 // transcription factor activity // inferred from electronic annotation /// 3677 // DNA binding // inferred from electronic annotation	distal-less homeobox 1	Mm.4543 // full length
98333_at	Rps18	7046 // ribosome biogenesis // inferred from electronic annotation	3723 // RNA binding // extended:inferred from direct assay; Ribosomal_S13; 3.1e-80 /// 3735 // structural constituent of ribosome // inferred from electronic annotation	ribosomal protein S18	Mm.42790 // full length
98099_at	Nudt9	46032 // ADP catabolism // inferred from direct assay /// 46709 // IDP catabolism // inferred from direct assay	17110 // nucleoside diphosphatase activity // inferred from direct assay	nudix (nucleoside diphosphate linked moiety X)-type motif 9	Mm.241484 // full length
98085_f_at	Rpo1-1	6412 // protein biosynthesis // inferred from sequence or structural similarity /// 6350 // transcription // inferred from electronic annotation	3723 // RNA binding // inferred from sequence or structural similarity /// 3899 // DNA-directed RNA polymerase activity // inferred from electronic annotation /// 3677 // DNA binding // inferred from electronic annotation /// 16740 // transferase activity // inferred from electronic annotation /// 3735 // structural constituent of ribosome // inferred from sequence or structural similarity	RNA polymerase 1-1	Mm.3458 // full length
98026_g_at	Evi2	8151 // cell growth and/or maintenance // inferred from electronic annotation	---	ecotropic viral integration site 2	Mm.3266 // full length
98005_at	Pkia	6469 // negative regulation of protein kinase activity // inferred from sequence or structural similarity	4860 // protein kinase inhibitor activity // inferred from sequence or structural similarity /// 4862 // cAMP-dependent protein kinase inhibitor activity // inferred from sequence or structural similarity	protein kinase inhibitor, alpha	Mm.3193 // full length
97918_at	AA536743	---	---	expressed sequence AA536743	Mm.30122 // full length
97907_at	0910001B06Rik	---	8248 // pre-mRNA splicing factor activity // extended:Unknown; LSM; 2.9e-24	RIKEN cDNA 0910001B06 gene	Mm.247080 // full length
97876_at	Vps29	6896 // Golgi to vacuole transport // inferred from sequence or structural similarity /// 6886 // intracellular protein transport // inferred from electronic annotation /// 15031 // protein transport // inferred from electronic annotation /// 6810 // transport // inferred from electronic annotation	8565 // protein transporter activity // inferred from electronic annotation /// 16787 // hydrolase activity // inferred from sequence or structural similarity	vacuolar protein sorting 29 (S. pombe)	Mm.28356 // full length
97866_at	2510049I19Rik	---	---	RIKEN cDNA 2510049I19 gene	Mm.28327 // full length
97843_at	Ncoa4	---	---	nuclear receptor coactivator 4	Mm.275762 // full length
97695_s_at	Rpl7	6412 // protein biosynthesis // inferred from electronic annotation /// 7046 // ribosome biogenesis // inferred from electronic annotation	3723 // RNA binding // inferred from electronic annotation /// 3735 // structural constituent of ribosome // inferred from electronic annotation /// 30528 // transcription regulator activity // inferred from electronic annotation	ribosomal protein L7	Mm.37835 // full length
97689_at	F3	7596 // blood coagulation // traceable author statement	4896 // hematopoietin/interferon-class (D200-domain) cytokine receptor activity // inferred from electronic annotation /// 3801 // blood coagulation factor activity // traceable author statement	coagulation factor III	Mm.3742 // full length
97525_at	Gyk	6071 // glycerol metabolism // inferred from electronic annotation /// 5975 // carbohydrate metabolism // inferred from electronic annotation /// 6072 // glycerol-3-phosphate metabolism // inferred from electronic annotation	16301 // kinase activity // inferred from electronic annotation /// 16740 // transferase activity // inferred from electronic annotation /// 4370 // glycerol kinase activity // inferred from electronic annotation /// 5524 // ATP binding // inferred from electronic annotation	glycerol kinase	Mm.3242 // full length
97448_at	---	---	---	Mus musculus, Similar to phosphatidylserine decarboxylase, clone MGC:7133 IMAGE:3158145, mRNA, complete cds	Mm.30245 // full length
97437_f_at	2310061P20Rik	---	---	RIKEN cDNA 2310061P20 gene	Mm.30115 // ---
97315_at	2610028L19Rik	---	3899 // DNA-directed RNA polymerase activity // extended:Unknown; RNA_pol_Rpb4; 4.5e-56 /// 3899 // DNA-directed RNA polymerase activity // extended:Unknown; RNA_pol_Rpb4; 1.5e-44	RIKEN cDNA 2610028L19 gene	Mm.174478 // full length
97251_at	Mrps10	---	3735 // structural constituent of ribosome // inferred from sequence or structural similarity	mitochondrial ribosomal protein S10	Mm.27863 // full length
97061_g_at	Ywhaq	7264 // small GTPase mediated signal transduction // inferred from physical interaction /// 7165 // signal transduction // traceable author statement /// 6605 // protein targeting // inferred from direct assay	3754 // chaperone activity // traceable author statement /// 19904 // protein domain specific binding // inferred from direct assay	tyrosine 3-monooxygenase/tryptophan 5-monooxygenase activation protein, theta polypeptide	Mm.14722 // full length
96952_at	Psma6	6511 // ubiquitin-dependent protein catabolism // inferred from electronic annotation	8233 // peptidase activity // inferred from electronic annotation /// 16787 // hydrolase activity // inferred from electronic annotation /// 4175 // endopeptidase activity // extended:inferred from electronic annotation; proteasome; 7.3e-63	proteasome (prosome, macropain) subunit, alpha type 6	Mm.30210 // full length
96934_at	1110002M09Rik	---	---	RIKEN cDNA 1110002M09 gene	Mm.30179 // ---
96849_at	Timm8a	6605 // protein targeting // inferred from electronic annotation /// 6886 // intracellular protein transport // inferred from electronic annotation /// 15031 // protein transport // inferred from electronic annotation /// 6628 // mitochondrial translocation // inferred from electronic annotation /// 6810 // transport // inferred from electronic annotation	8565 // protein transporter activity // inferred from electronic annotation /// 15450 // protein translocase activity // inferred from electronic annotation	translocase of inner mitochondrial membrane 8 homolog a (yeast)	Mm.214504 // full length
96634_at	5730469M10Rik	---	---	RIKEN cDNA 5730469M10 gene	Mm.27227 // full length
96594_at	Hspa4	9408 // response to heat // inferred from electronic annotation	3773 // heat shock protein activity // inferred from electronic annotation /// 5524 // ATP binding // inferred from electronic annotation	heat shock protein 4	Mm.260658 // full length
96262_at	Rab5c	7032 // endosome organization and biogenesis // inferred from direct assay /// 6886 // intracellular protein transport // inferred from electronic annotation /// 7264 // small GTPase mediated signal transduction // inferred from electronic annotation /// 30100 // regulation of endocytosis // inferred from direct assay /// 15031 // protein transport // inferred from electronic annotation	8565 // protein transporter activity // inferred from electronic annotation /// 3928 // RAB small monomeric GTPase activity // inferred from sequence or structural similarity /// 3924 // GTPase activity // traceable author statement /// 5525 // GTP binding // inferred from electronic annotation /// 3925 // small monomeric GTPase activity // inferred from electronic annotation	RAB5C, member RAS oncogene family	Mm.29829 // full length
96215_f_at	---	---	---	Mus musculus, clone IMAGE:3983821, mRNA, partial cds	Mm.245986 // ---
96187_at	Pkp4	---	---	plakophilin 4	Mm.260938 // ---
96166_at	Tex261	---	---	testis expressed gene 261	Mm.848 // full length
96158_at	BC017133	---	---	cDNA sequence BC017133	Mm.28332 // full length
96085_at	Gsta4	6803 // glutathione conjugation reaction // traceable author statement	4364 // glutathione transferase activity // traceable author statement /// 16740 // transferase activity // inferred from electronic annotation	glutathione S-transferase, alpha 4	Mm.2662 // full length
96038_at	Rnase4	---	16787 // hydrolase activity // inferred from electronic annotation /// 4518 // nuclease activity // inferred from electronic annotation /// 4522 // pancreatic ribonuclease activity // inferred from electronic annotation /// 4519 // endonuclease activity // inferred from electronic annotation /// 3676 // nucleic acid binding // inferred from electronic annotation	ribonuclease, RNase A family 4	Mm.175173 // full length
96019_at	Sypl	6810 // transport // inferred from sequence or structural similarity	5215 // transporter activity // inferred from sequence or structural similarity	synaptophysin-like protein	Mm.45146 // full length
95737_at	1200015A19Rik	---	---	RIKEN cDNA 1200015A19 gene	Mm.29750 // full length
95702_at	Simp-pending	---	---	source of immunodominant MHC-associated peptides	Mm.247434 // full length
95696_at	Txnl2	6118 // electron transport // inferred from sequence or structural similarity	5489 // electron transporter activity // inferred from sequence or structural similarity	thioredoxin-like 2	Mm.29675 // full length
95688_at	Degs	---	16491 // oxidoreductase activity // inferred from sequence or structural similarity	degenerative spermatocyte homolog (Drosophila)	Mm.29648 // full length
95586_at	P2rx4	6810 // transport // inferred from electronic annotation /// 6811 // ion transport // inferred from electronic annotation	5524 // ATP binding // inferred from sequence or structural similarity /// 5216 // ion channel activity // inferred from electronic annotation /// 4872 // receptor activity // inferred from electronic annotation /// 4931 // ATP-gated cation channel activity // traceable author statement	purinergic receptor P2X, ligand-gated ion channel 4	Mm.27861 // full length
95568_at	1500011J06Rik	---	---	RIKEN cDNA 1500011J06 gene	Mm.27799 // ---
95412_at	Pdcd6	6915 // apoptosis // inferred from electronic annotation	5509 // calcium ion binding // inferred from electronic annotation	programmed cell death 6	Mm.24254 // full length
95411_at	Smacp-pending	---	---	small acidic protein	Mm.24231 // full length
95386_at	AA408112	---	---	EST AA408112	Mm.235284 // full length
95153_at	2810404F18Rik	---	---	RIKEN cDNA 2810404F18 gene	Mm.29476 // full length
95135_at	3110038L01Rik	---	---	RIKEN cDNA 3110038L01 gene	Mm.29429 // full length
95125_f_at	Rbx1	16567 // protein ubiquitination // inferred from sequence or structural similarity	---	ring-box 1	Mm.29405 // full length
95036_at	Calb2	---	5509 // calcium ion binding // inferred from electronic annotation	calbindin 2	Mm.2755 // full length
95020_at	9130415E20Rik	---	---	RIKEN cDNA 9130415E20 gene	Mm.40620 // full length
95002_at	D17Wsu92e	---	---	DNA segment, Chr 17, Wayne State University 92, expressed	Mm.196577 // ---
94897_at	Gpx4	7283 // spermatogenesis // inferred from direct assay /// 6325 // establishment and/or maintenance of chromatin architecture // inferred from direct assay /// 7275 // development // inferred from electronic annotation	8430 // selenium binding // inferred from electronic annotation /// 4602 // glutathione peroxidase activity // inferred from direct assay /// 16491 // oxidoreductase activity // inferred from electronic annotation /// 4601 // peroxidase activity // inferred from electronic annotation	glutathione peroxidase 4	Mm.2400 // full length
94819_f_at	Ccni	74 // regulation of cell cycle // traceable author statement /// 7049 // cell cycle // inferred from electronic annotation	16538 // cyclin-dependent protein kinase, intrinsic regulator activity // inferred from sequence or structural similarity	cyclin I	Mm.250419 // full length
94424_at	Scd1	6633 // fatty acid biosynthesis // inferred from electronic annotation	4768 // stearoyl-CoA 9-desaturase activity // inferred from electronic annotation /// 5506 // iron ion binding // inferred from electronic annotation /// 16491 // oxidoreductase activity // inferred from electronic annotation	stearoyl-Coenzyme A desaturase 1	Mm.267377 // full length
94347_i_at	Pcmt1	6464 // protein modification // inferred from electronic annotation	4719 // protein-L-isoaspartate (D-aspartate) O-methyltransferase activity // inferred from electronic annotation /// 8168 // methyltransferase activity // inferred from electronic annotation /// 16740 // transferase activity // inferred from electronic annotation /// 8757 // S-adenosylmethionine-dependent methyltransferase activity // inferred from electronic annotation	protein-L-isoaspartate (D-aspartate) O-methyltransferase 1	Mm.258431 // full length
94321_at	Krt1-10	7010 // cytoskeleton organization and biogenesis // inferred from electronic annotation	5200 // structural constituent of cytoskeleton // inferred from electronic annotation	keratin complex 1, acidic, gene 10	Mm.22662 // ---
94276_at	Hsd17b12	8152 // metabolism // inferred from electronic annotation /// 6694 // steroid biosynthesis // inferred from electronic annotation	16491 // oxidoreductase activity // inferred from electronic annotation	hydroxysteroid (17-beta) dehydrogenase 12	Mm.22505 // full length
94268_f_at	Ubl5	---	---	ubiquitin-like 5	Mm.22470 // full length
94255_g_at	Clic4	6821 // chloride transport // inferred from sequence or structural similarity /// 6811 // ion transport // inferred from electronic annotation	5216 // ion channel activity // inferred from electronic annotation /// 5254 // chloride channel activity // inferred from sequence or structural similarity /// 5247 // voltage-gated chloride channel activity // inferred from electronic annotation /// 5244 // voltage-gated ion channel activity // inferred from electronic annotation	chloride intracellular channel 4 (mitochondrial)	Mm.22409 // full length
94144_g_at	Gfap	---	---	glial fibrillary acidic protein	Mm.1239 // full length
94077_f_at	Rpn2	---	4579 // dolichyl-diphospho-oligosaccharide-protein glycosyltransferase activity // extended:Unknown; 2.4.1.119; 1.04e-220	ribophorin II	Mm.22130 // full length
94056_at	Scd1	6633 // fatty acid biosynthesis // inferred from electronic annotation	4768 // stearoyl-CoA 9-desaturase activity // inferred from electronic annotation /// 5506 // iron ion binding // inferred from electronic annotation /// 16491 // oxidoreductase activity // inferred from electronic annotation	stearoyl-Coenzyme A desaturase 1	Mm.267377 // full length
94041_at	Hnrpk	6396 // RNA processing // inferred from electronic annotation	5515 // protein binding // inferred from physical interaction /// 3676 // nucleic acid binding // extended:inferred from electronic annotation; KH; 3.6e-11	heterogeneous nuclear ribonucleoprotein K	Mm.142872 // full length
93971_f_at	Psmd12	---	---	proteasome (prosome, macropain) 26S subunit, non-ATPase, 12	Mm.21667 // full length
93815_at	0610041L09Rik	---	---	RIKEN cDNA 0610041L09 gene	Mm.21501 // full length
93787_f_at	Mrpl18	---	---	mitochondrial ribosomal protein L18	Mm.21356 // full length
93780_at	Them2	---	3824 // catalytic activity // inferred from electronic annotation	thioesterase superfamily member 2	Mm.2125 // full length
93615_at	Pbx3	6355 // regulation of transcription, DNA-dependent // inferred from electronic annotation /// 7388 // posterior compartment specification // inferred from sequence or structural similarity /// 7387 // anterior compartment specification // inferred from sequence or structural similarity	3700 // transcription factor activity // inferred from electronic annotation /// 3677 // DNA binding // inferred from electronic annotation	pre B-cell leukemia transcription factor 3	Mm.7331 // full length
93599_at	2500003M10Rik	---	---	RIKEN cDNA 2500003M10 gene	Mm.154136 // full length
93596_i_at	Atp5e	15986 // ATP synthesis coupled proton transport // inferred from sequence or structural similarity /// 6754 // ATP biosynthesis // inferred from sequence or structural similarity /// 15992 // proton transport // inferred from sequence or structural similarity	15078 // hydrogen ion transporter activity // inferred from sequence or structural similarity /// 16787 // hydrolase activity // inferred from sequence or structural similarity /// 8553 // hydrogen-exporting ATPase activity, phosphorylative mechanism // inferred from sequence or structural similarity	ATP synthase, H+ transporting, mitochondrial F1 complex, epsilon subunit	Mm.20841 // full length
93539_at	1810004D07Rik	---	---	RIKEN cDNA 1810004D07 gene	Mm.2000 // full length
93502_r_at	Sucla2	6096 // glycolysis // inferred from electronic annotation /// 8152 // metabolism // inferred from sequence or structural similarity /// 6099 // tricarboxylic acid cycle // inferred from electronic annotation	16874 // ligase activity // inferred from electronic annotation /// 4774 // succinate-CoA ligase activity // inferred from sequence or structural similarity /// 3824 // catalytic activity // inferred from electronic annotation	succinate-Coenzyme A ligase, ADP-forming, beta subunit	Mm.38951 // ---
93491_f_at	1100001F19Rik	6512 // ubiquitin cycle // inferred from sequence or structural similarity /// 6511 // ubiquitin-dependent protein catabolism // inferred from sequence or structural similarity	16874 // ligase activity // inferred from electronic annotation /// 4842 // ubiquitin-protein ligase activity // inferred from sequence or structural similarity /// 4840 // ubiquitin conjugating enzyme activity // inferred from sequence or structural similarity	RIKEN cDNA 1100001F19 gene	Mm.24529 // full length
93316_at	Osbpl1a	8202 // steroid metabolism // inferred from electronic annotation /// 6869 // lipid transport // inferred from electronic annotation /// 6810 // transport // inferred from electronic annotation	---	oxysterol binding protein-like 1A	Mm.18502 // full length
93306_at	Mapre1	---	---	microtubule-associated protein, RP/EB family, member 1	Mm.259691 // full length
93290_at	Pnp	---	4731 // purine-nucleoside phosphorylase activity // inferred from electronic annotation /// 4645 // phosphorylase activity // inferred from electronic annotation /// 16740 // transferase activity // inferred from electronic annotation /// 16757 // transferase activity, transferring glycosyl groups // inferred from electronic annotation	purine-nucleoside phosphorylase	Mm.17932 // full length
93256_at	C130038N16Rik	---	---	RIKEN cDNA C130038N16 gene	Mm.17035 // full length
93147_f_at	A230070D14Rik	---	---	RIKEN cDNA A230070D14 gene	Mm.259140 // ---
93081_at	Rbbp7	122 // negative regulation of transcription from Pol II promoter // inferred from direct assay	16564 // transcriptional repressor activity // inferred from direct assay	retinoblastoma binding protein 7	Mm.270186 // full length
92839_f_at	Snrpb2	6397 // mRNA processing // inferred from sequence or structural similarity	3723 // RNA binding // inferred from sequence or structural similarity /// 3676 // nucleic acid binding // extended:inferred from electronic annotation; rrm; 2.9e-16 /// 8248 // pre-mRNA splicing factor activity // inferred from sequence or structural similarity	U2 small nuclear ribonucleoprotein B	Mm.1323 // full length
92801_at	Plp	8366 // nerve ensheathment // inferred from mutant phenotype /// 7268 // synaptic transmission // inferred from sequence or structural similarity /// 42552 // myelination // traceable author statement	5198 // structural molecule activity // inferred from sequence or structural similarity	proteolipid protein (myelin)	Mm.1268 // full length
92800_i_at	Atp5c1	15992 // proton transport // inferred from electronic annotation /// 6754 // ATP biosynthesis // inferred from electronic annotation /// 6091 // energy pathways // inferred from sequence or structural similarity	8553 // hydrogen-exporting ATPase activity, phosphorylative mechanism // inferred from electronic annotation /// 16787 // hydrolase activity // inferred from electronic annotation /// 5215 // transporter activity // inferred from sequence or structural similarity /// 15078 // hydrogen ion transporter activity // inferred from electronic annotation	ATP synthase, H+ transporting, mitochondrial F1 complex, gamma polypeptide 1	Mm.12677 // full length
92771_at	Zfp207	6355 // regulation of transcription, DNA-dependent // inferred from sequence or structural similarity	8270 // zinc ion binding // inferred from sequence or structural similarity /// 3700 // transcription factor activity // inferred from sequence or structural similarity /// 3676 // nucleic acid binding // inferred from electronic annotation	zinc finger protein 207	Mm.12236 // full length
92633_at	Ctsz	6508 // proteolysis and peptidolysis // inferred from electronic annotation	8234 // cysteine-type peptidase activity // inferred from electronic annotation /// 16787 // hydrolase activity // inferred from electronic annotation /// 4197 // cysteine-type endopeptidase activity // inferred from electronic annotation	cathepsin Z	Mm.156919 // full length
92628_at	Rpl36	6412 // protein biosynthesis // inferred from electronic annotation	3735 // structural constituent of ribosome // inferred from electronic annotation	ribosomal protein L36	Mm.11376 // full length
92608_at	Csrp1	30036 // actin cytoskeleton organization and biogenesis // traceable author statement	5515 // protein binding // inferred from physical interaction /// 8270 // zinc ion binding // inferred from sequence or structural similarity	cysteine and glycine-rich protein 1	Mm.196484 // full length
92596_at	Cacybp	---	16538 // cyclin-dependent protein kinase, intrinsic regulator activity // inferred from electronic annotation	calcyclin binding protein	Mm.10702 // full length
92539_at	S100a10	---	5509 // calcium ion binding // inferred from electronic annotation	S100 calcium binding protein A10 (calpactin)	Mm.1 // full length
92408_at	C130065N10Rik	---	---	RIKEN cDNA C130065N10 gene	Mm.26272 // ---
162275_f_at	---	---	---	Mus musculus 11 days embryo gonad cDNA, RIKEN full-length enriched library, clone:7030422K17 product:unclassifiable, full insert sequence.	Mm.246287 // ---
162262_f_at	Gyg1	16051 // carbohydrate biosynthesis // inferred from electronic annotation /// 5978 // glycogen biosynthesis // inferred from electronic annotation	16758 // transferase activity, transferring hexosyl groups // inferred from electronic annotation /// 8466 // glycogenin glucosyltransferase activity // extended:Unknown; 2.4.1.186; 2.58e-120 /// 16740 // transferase activity // inferred from electronic annotation	glycogenin 1	Mm.6375 // full length
162255_s_at	---	---	---	Mus musculus sodium channel 27 mRNA fragment.	Mm.256301 // ---
162237_f_at	Scg3	---	---	secretogranin III	Mm.2386 // full length
162166_f_at	Vmp	---	---	vesicular membrain protein p24	Mm.4766 // full length
162138_s_at	1200009K17Rik	6355 // regulation of transcription, DNA-dependent // inferred from electronic annotation /// 16568 // chromatin modification // inferred from electronic annotation /// 6333 // chromatin assembly/disassembly // inferred from electronic annotation	3682 // chromatin binding // inferred from electronic annotation	RIKEN cDNA 1200009K17 gene	Mm.38438 // full length
162077_f_at	Scd2	6633 // fatty acid biosynthesis // inferred from electronic annotation	4768 // stearoyl-CoA 9-desaturase activity // inferred from electronic annotation /// 5506 // iron ion binding // inferred from electronic annotation /// 16491 // oxidoreductase activity // inferred from electronic annotation	stearoyl-Coenzyme A desaturase 2	Mm.193096 // full length
161760_s_at	C030034J04Rik	---	---	RIKEN cDNA C030034J04 gene	Mm.127823 // full length
161221_f_at	Asns	8152 // metabolism // inferred from electronic annotation /// 6529 // asparagine biosynthesis // inferred from electronic annotation /// 6541 // glutamine metabolism // inferred from electronic annotation	16874 // ligase activity // inferred from electronic annotation /// 4066 // asparagine synthase (glutamine-hydrolyzing) activity // inferred from electronic annotation	asparagine synthetase	Mm.2942 // full length
161214_r_at	MGC47434	---	---	hypothetical protein MGC47434	Mm.24403 // full length
160982_at	4921526G09Rik	---	---	RIKEN cDNA 4921526G09 gene	Mm.24995 // full length
160908_r_at	2510042P03Rik	---	---	RIKEN cDNA 2510042P03 gene	Mm.6157 // full length
160885_at	2700010L10Rik	---	---	RIKEN cDNA 2700010L10 gene	Mm.200894 // ---
160758_at	Sec13l-pending	---	---	sec13-like protein	Mm.202775 // full length
160734_at	Ap3s1	6886 // intracellular protein transport // traceable author statement /// 16192 // vesicle-mediated transport // traceable author statement	---	adaptor-related protein complex 3, sigma 1 subunit	Mm.27171 // full length
160725_at	---	---	---	Mus musculus RIKEN cDNA 4930432O21 gene, mRNA (cDNA clone IMAGE:3376934), partial cds	Mm.26540 // ---
160676_at	---	---	---	Mus musculus, clone IMAGE:2647796, mRNA	Mm.219 // ---
160666_at	Actr6-pending	6810 // transport // inferred from sequence or structural similarity	5215 // transporter activity // inferred from sequence or structural similarity /// 5198 // structural molecule activity // inferred from electronic annotation /// 5200 // structural constituent of cytoskeleton // inferred from electronic annotation /// 4872 // receptor activity // inferred from sequence or structural similarity	ARP6 actin-related protein 6 homolog (yeast)	Mm.21344 // full length
160610_at	Pcdha4	7155 // cell adhesion // inferred from electronic annotation	5509 // calcium ion binding // inferred from electronic annotation	protocadherin alpha 4	Mm.15528 // full length
160590_r_at	1810030M08Rik	18342 // protein prenylation // inferred from sequence or structural similarity	8318 // protein prenyltransferase activity // inferred from sequence or structural similarity	RIKEN cDNA 1810030M08 gene	Mm.11827 // full length
160575_at	Cggbp1	---	---	CGG triplet repeat binding protein 1	Mm.10160 // full length
160519_at	Timp3	---	8191 // metalloendopeptidase inhibitor activity // inferred from electronic annotation	tissue inhibitor of metalloproteinase 3	Mm.4871 // full length
160518_at	1110060F11Rik	6890 // retrograde (Golgi to ER) transport // inferred from sequence or structural similarity	5524 // ATP binding // inferred from sequence or structural similarity	RIKEN cDNA 1110060F11 gene	Mm.4859 // full length
160482_at	Acaa1	6631 // fatty acid metabolism // traceable author statement	16740 // transferase activity // inferred from sequence or structural similarity /// 3988 // acetyl-CoA C-acyltransferase activity // inferred from sequence or structural similarity /// 3985 // acetyl-CoA C-acetyltransferase activity // traceable author statement /// 8415 // acyltransferase activity // inferred from sequence or structural similarity	acetyl-Coenzyme A acyltransferase 1	Mm.205266 // full length
160476_f_at	Rpl18	---	3735 // structural constituent of ribosome // extended:inferred from electronic annotation; Ribosomal_L18e; 2.5e-124	ribosomal protein L18	Mm.41923 // full length
160472_r_at	Tmeff1	---	4867 // serine protease inhibitor activity // inferred from sequence or structural similarity	transmembrane protein with EGF-like and two follistatin-like domains 1	Mm.130982 // ---
160468_at	Mtpn	6355 // regulation of transcription, DNA-dependent // inferred from sequence or structural similarity	3677 // DNA binding // inferred from sequence or structural similarity /// 3700 // transcription factor activity // inferred from sequence or structural similarity	myotrophin	Mm.4143 // full length
160447_at	Hiat1	6810 // transport // inferred from sequence or structural similarity	5215 // transporter activity // inferred from sequence or structural similarity	hippocampus abundant gene transcript 1	Mm.3792 // full length
160364_at	Silg41	---	3676 // nucleic acid binding // inferred from sequence or structural similarity	silica-induced gene 41	Mm.123859 // full length
160350_at	Gstz1	6559 // phenylalanine catabolism // traceable author statement /// 6572 // tyrosine catabolism // traceable author statement /// 9072 // aromatic amino acid family metabolism // inferred from electronic annotation	4364 // glutathione transferase activity // traceable author statement /// 16853 // isomerase activity // inferred from electronic annotation /// 16740 // transferase activity // inferred from electronic annotation /// 3824 // catalytic activity // inferred from electronic annotation /// 16034 // maleylacetoacetate isomerase activity // inferred from sequence or structural similarity	glutathione transferase zeta 1 (maleylacetoacetate isomerase)	Mm.29652 // full length
160319_at	Sparcl1	---	5509 // calcium ion binding // inferred from electronic annotation	SPARC-like 1 (mast9, hevin)	Mm.29027 // full length
160309_at	Map3k7ip2	---	---	mitogen-activated protein kinase kinase kinase 7 interacting protein 2	Mm.193041 // full length
160306_at	Thrsp	---	---	thyroid hormone responsive SPOT14 homolog (Rattus)	Mm.28585 // full length
160272_at	Cbx3	6355 // regulation of transcription, DNA-dependent // inferred from electronic annotation /// 16568 // chromatin modification // inferred from electronic annotation /// 6333 // chromatin assembly/disassembly // inferred from electronic annotation	3682 // chromatin binding // inferred from electronic annotation	chromobox homolog 3 (Drosophila HP1 gamma)	Mm.28148 // full length
160265_at	Eif5	6412 // protein biosynthesis // inferred from electronic annotation	3743 // translation initiation factor activity // inferred from electronic annotation /// 5525 // GTP binding // inferred from electronic annotation	eukaryotic translation initiation factor 5	Mm.260384 // full length
160256_at	1110020J08Rik	6810 // transport // inferred from sequence or structural similarity /// 15031 // protein transport // inferred from sequence or structural similarity /// 6886 // intracellular protein transport // inferred from sequence or structural similarity	8565 // protein transporter activity // inferred from sequence or structural similarity	RIKEN cDNA 1110020J08 gene	Mm.27901 // full length
160237_at	Ndufa6	---	3954 // NADH dehydrogenase activity // inferred from sequence or structural similarity /// 16491 // oxidoreductase activity // inferred from sequence or structural similarity	NADH dehydrogenase (ubiquinone) 1 alpha subcomplex, 6 (B14)	Mm.27570 // full length
160199_at	Hnrpc	6371 // mRNA splicing // inferred from sequence or structural similarity /// 6396 // RNA processing // inferred from electronic annotation	3723 // RNA binding // inferred from electronic annotation /// 3676 // nucleic acid binding // inferred from electronic annotation	heterogeneous nuclear ribonucleoprotein C	Mm.25074 // full length
160124_r_at	Atp6v1c1	15992 // proton transport // inferred from electronic annotation /// 6754 // ATP biosynthesis // inferred from electronic annotation	16787 // hydrolase activity // inferred from electronic annotation /// 5524 // ATP binding // inferred from electronic annotation /// 15078 // hydrogen ion transporter activity // inferred from electronic annotation /// 8553 // hydrogen-exporting ATPase activity, phosphorylative mechanism // inferred from direct assay	ATPase, H+ transporting, V1 subunit C, isoform 1	Mm.196502 // full length
160081_at	Rpl44	6412 // protein biosynthesis // inferred from sequence or structural similarity /// 7046 // ribosome biogenesis // inferred from electronic annotation	3735 // structural constituent of ribosome // inferred from electronic annotation	ribosomal protein L44	Mm.14838 // full length
160065_s_at	Csrp1	30036 // actin cytoskeleton organization and biogenesis // traceable author statement	5515 // protein binding // inferred from physical interaction /// 8270 // zinc ion binding // inferred from sequence or structural similarity	cysteine and glycine-rich protein 1	Mm.196484 // full length
104717_at	D5Ertd689e	---	---	DNA segment, Chr 5, ERATO Doi 689, expressed	Mm.220900 // full length
104621_at	F830029L24Rik	---	---	RIKEN cDNA F830029L24 gene	Mm.24236 // full length
104620_at	2010300G19Rik	---	8415 // acyltransferase activity // extended:Unknown; Acyltransferase; 1.8e-08	RIKEN cDNA 2010300G19 gene	Mm.24229 // full length
104564_at	Scg3	---	---	secretogranin III	Mm.2386 // full length
104343_f_at	MGC58884	---	---	hypothetical protein MGC58884	Mm.22526 // full length
104302_f_at	1810029F08Rik	---	---	RIKEN cDNA 1810029F08 gene	Mm.22353 // full length
104283_at	4432405K22Rik	---	---	RIKEN cDNA 4432405K22 gene	Mm.22252 // full length
104183_at	D2Ertd435e	---	---	DNA segment, Chr 2, ERATO Doi 435, expressed	Mm.220977 // full length
104179_at	Arf6	7264 // small GTPase mediated signal transduction // inferred from sequence or structural similarity /// 6899 // nonselective vesicle transport // inferred from sequence or structural similarity /// 15031 // protein transport // traceable author statement /// 6886 // intracellular protein transport // inferred from sequence or structural similarity	3926 // ARF small monomeric GTPase activity // inferred from sequence or structural similarity /// 5524 // ATP binding // inferred from sequence or structural similarity /// 8565 // protein transporter activity // inferred from sequence or structural similarity /// 5525 // GTP binding // traceable author statement /// 5215 // transporter activity // inferred from sequence or structural similarity…	ADP-ribosylation factor 6	Mm.27308 // full length
104070_at	Pcaf	6355 // regulation of transcription, DNA-dependent // traceable author statement /// 6473 // protein amino acid acetylation // traceable author statement	5515 // protein binding // inferred from direct assay /// 8080 // N-acetyltransferase activity // inferred from sequence or structural similarity /// 16740 // transferase activity // inferred from electronic annotation /// 4402 // histone acetyltransferase activity // inferred from direct assay	p300/CBP-associated factor	Mm.228188 // full length
104067_at	Tubgcp3	7017 // microtubule-based process // inferred from electronic annotation	---	tubulin, gamma complex associated protein 3	Mm.33659 // ---
104056_at	---	---	---	Mus musculus, clone IMAGE:5322989, mRNA	Mm.21532 // ---
103916_at	8430420C20Rik	---	---	RIKEN cDNA 8430420C20 gene	Mm.24984 // full length
103910_at	Taf10	6915 // apoptosis // inferred from mutant phenotype /// 82 // G1/S transition of mitotic cell cycle // inferred from mutant phenotype	30528 // transcription regulator activity // traceable author statement /// 3700 // transcription factor activity // extended:inferred from direct assay; TFIID_30kD; 3.1e-40	TAF10 RNA polymerase II, TATA box binding protein (TBP)-associated factor	Mm.21419 // full length
103891_i_at	Ell2-pending	---	---	eleven-nineteen lysine-rich leukemia gene 2	Mm.21288 // full length
103881_at	Sid6306-pending	18342 // protein prenylation // inferred from sequence or structural similarity /// 8152 // metabolism // inferred from sequence or structural similarity	16462 // pyrophosphatase activity // inferred from sequence or structural similarity /// 4427 // inorganic diphosphatase activity // extended:inferred from electronic annotation; 3.6.1.1; 1.69e-107 /// 8318 // protein prenyltransferase activity // inferred from sequence or structural similarity	inorganic pyrophosphatase 2	Mm.212 // full length
103712_at	---	---	---	Mus musculus mRNA for mKIAA0029 protein	Mm.274767 // ---
103688_at	A830006N08	---	---	hypothetical protein A830006N08	Mm.145208 // full length
103664_r_at	2810452K22Rik	---	---	RIKEN cDNA 2810452K22 gene	Mm.259325 // full length
103548_at	Tac2	7268 // synaptic transmission // inferred from electronic annotation /// 7217 // tachykinin signaling pathway // inferred from electronic annotation /// 7218 // neuropeptide signaling pathway // inferred from electronic annotation	---	tachykinin 2	Mm.2374 // full length
103500_at	Orc4l	6260 // DNA replication // traceable author statement	3677 // DNA binding // inferred from electronic annotation /// 166 // nucleotide binding // inferred from sequence or structural similarity /// 5524 // ATP binding // inferred from electronic annotation	origin recognition complex, subunit 4-like (S. cerevisiae)	Mm.21834 // full length
103467_g_at	Cyhr1	---	---	cysteine and histidine rich 1	Mm.18561 // full length
103459_at	Ermelin-pending	7275 // development // inferred from sequence or structural similarity /// 30001 // metal ion transport // inferred from sequence or structural similarity /// 7399 // neurogenesis // inferred from sequence or structural similarity	46873 // metal ion transporter activity // inferred from sequence or structural similarity	endoplasmic reticulum membrane protein	Mm.21688 // full length
103449_at	9430078B04	---	---	hypothetical protein 9430078B04	Mm.21577 // full length
103438_at	Dio2	---	8430 // selenium binding // inferred from electronic annotation /// 4800 // thyroxine deiodinase activity // inferred from electronic annotation /// 16787 // hydrolase activity // inferred from electronic annotation /// 16491 // oxidoreductase activity // inferred from electronic annotation	deiodinase, iodothyronine, type II	Mm.21389 // full length
103393_at	Pspc1	---	3676 // nucleic acid binding // extended:inferred from electronic annotation; rrm; 2.2e-20	paraspeckle protein 1	Mm.20129 // full length
103379_at	Fbxo3	---	---	F-box only protein 3	Mm.143768 // full length
103364_f_at	5730494M16Rik	---	---	RIKEN cDNA 5730494M16 gene	Mm.18520 // ---
103317_at	Coch	7596 // blood coagulation // inferred from electronic annotation	3801 // blood coagulation factor activity // inferred from electronic annotation	coagulation factor C homolog (Limulus polyphemus)	Mm.21325 // full length
103076_at	2210412K09Rik	---	---	RIKEN cDNA 2210412K09 gene	Mm.17087 // full length
103023_at	Lcat	6629 // lipid metabolism // inferred from electronic annotation	4607 // phosphatidylcholine-sterol O-acyltransferase activity // inferred from electronic annotation /// 16740 // transferase activity // inferred from electronic annotation /// 3824 // catalytic activity // inferred from electronic annotation /// 8415 // acyltransferase activity // inferred from electronic annotation	lecithin cholesterol acyltransferase	Mm.1593 // full length
102715_at	Nr2f1	6355 // regulation of transcription, DNA-dependent // inferred from electronic annotation /// 8151 // cell growth and/or maintenance // inferred from electronic annotation /// 74 // regulation of cell cycle // inferred from electronic annotation	3700 // transcription factor activity // inferred from electronic annotation /// 45182 // translation regulator activity // inferred from electronic annotation /// 3677 // DNA binding // inferred from electronic annotation /// 3707 // steroid hormone receptor activity // inferred from electronic annotation /// 4879 // ligand-dependent nuclear receptor activity // inferred from electronic annotati…	nuclear receptor subfamily 2, group F, member 1	Mm.14297 // full length
102670_at	Vps54	---	---	vacuolar protein sorting 54 (yeast)	Mm.204682 // full length
102476_f_at	Xpo7	6886 // intracellular protein transport // inferred from electronic annotation /// 15031 // protein transport // inferred from electronic annotation /// 6913 // nucleocytoplasmic transport // traceable author statement /// 59 // protein-nucleus import, docking // inferred from electronic annotation /// 6810 // transport // inferred from electronic annotation	8536 // RAN protein binding // traceable author statement /// 8565 // protein transporter activity // inferred from electronic annotation	exportin 7	Mm.27607 // full length
102381_at	9430020A05Rik	---	---	RIKEN cDNA 9430020A05 gene	Mm.12166 // ---
102368_at	2610208E05Rik	---	---	RIKEN cDNA 2610208E05 gene	Mm.1182 // full length
102318_at	Siat8d	6486 // protein amino acid glycosylation // inferred from electronic annotation	16740 // transferase activity // inferred from electronic annotation /// 8373 // sialyltransferase activity // inferred from electronic annotation /// 3828 // alpha-N-acetylneuraminate alpha-2,8-sialyltransferase activity // inferred from direct assay /// 16757 // transferase activity, transferring glycosyl groups // inferred from electronic annotation	sialyltransferase 8 (alpha-2, 8-sialyltransferase) D	Mm.10701 // ---
102307_at	Dcx	7399 // neurogenesis // inferred from electronic annotation /// 7242 // intracellular signaling cascade // inferred from electronic annotation /// 7417 // central nervous system development // inferred from sequence or structural similarity	8017 // microtubule binding // inferred from sequence or structural similarity	doublecortin	Mm.12871 // full length
102197_at	Nucb2	6874 // calcium ion homeostasis // traceable author statement	3677 // DNA binding // inferred from electronic annotation /// 5509 // calcium ion binding // inferred from direct assay	nucleobindin 2	Mm.9901 // full length
102141_f_at	4933434E20Rik	---	---	RIKEN cDNA 4933434E20 gene	Mm.21451 // full length
102098_at	2410038A03Rik	6412 // protein biosynthesis // inferred from sequence or structural similarity	3735 // structural constituent of ribosome // inferred from sequence or structural similarity	RIKEN cDNA 2410038A03 gene	Mm.179189 // full length
101991_at	Fmo1	6118 // electron transport // inferred from electronic annotation /// 6810 // transport // inferred from sequence or structural similarity	4497 // monooxygenase activity // inferred from electronic annotation /// 4499 // dimethylaniline monooxygenase (N-oxide-forming) activity // inferred from electronic annotation /// 5215 // transporter activity // inferred from sequence or structural similarity /// 15036 // disulfide oxidoreductase activity // inferred from electronic annotation /// 16491 // oxidoreductase activity // inferred fr…	flavin containing monooxygenase 1	Mm.976 // full length
101943_at	Tceb3	6350 // transcription // inferred from sequence or structural similarity	---	transcription elongation factor B (SIII), polypeptide 3	Mm.27663 // full length
101892_f_at	Fts	30326 // limb morphogenesis // inferred from mutant phenotype /// 9952 // anterior/posterior pattern formation // inferred from mutant phenotype /// 6512 // ubiquitin cycle // inferred from sequence or structural similarity /// 9953 // dorsal/ventral pattern formation // inferred from mutant phenotype /// 6464 // protein modification // inferred from sequence or structural similarity	16874 // ligase activity // inferred from electronic annotation /// 4840 // ubiquitin conjugating enzyme activity // inferred from sequence or structural similarity	fused toes	Mm.88777 // full length
101697_f_at	---	---	---	---	--- // ---
101580_at	Cox7b	---	16491 // oxidoreductase activity // inferred from electronic annotation	cytochrome c oxidase subunit VIIb	Mm.197728 // full length
101509_at	Vbp1	6457 // protein folding // inferred from sequence or structural similarity	3754 // chaperone activity // inferred from sequence or structural similarity /// 5515 // protein binding // inferred from sequence or structural similarity	von Hippel-Lindau binding protein 1	Mm.8294 // full length
101489_at	Amd1	8295 // spermidine biosynthesis // inferred from electronic annotation /// 6597 // spermine biosynthesis // inferred from electronic annotation	4014 // adenosylmethionine decarboxylase activity // inferred from electronic annotation /// 16831 // carboxy-lyase activity // inferred from electronic annotation /// 16829 // lyase activity // inferred from electronic annotation	S-adenosylmethionine decarboxylase 1	Mm.7880 // full length
101074_at	Ddost	18279 // N-linked glycosylation via asparagine // inferred from electronic annotation	5524 // ATP binding // inferred from sequence or structural similarity /// 4579 // dolichyl-diphosphooligosaccharide-protein glycosyltransferase activity // inferred from sequence or structural similarity /// 16740 // transferase activity // inferred from electronic annotation	dolichyl-di-phosphooligosaccharide-protein glycotransferase	Mm.7236 // full length
101067_at	2010005E08Rik	---	---	RIKEN cDNA 2010005E08 gene	Mm.196635 // full length
101065_at	Pcna	6260 // DNA replication // inferred from electronic annotation /// 6275 // regulation of DNA replication // inferred from electronic annotation	3677 // DNA binding // inferred from electronic annotation /// 30337 // DNA polymerase processivity factor activity // inferred from electronic annotation	proliferating cell nuclear antigen	Mm.7141 // full length
101004_f_at	Sfrs3	6376 // mRNA splice site selection // inferred from electronic annotation	3723 // RNA binding // inferred from electronic annotation /// 3676 // nucleic acid binding // extended:inferred from electronic annotation; rrm; 3.8e-22	splicing factor, arginine/serine-rich 3 (SRp20)	Mm.6787 // full length
100943_at	Slc1a4	6835 // dicarboxylic acid transport // inferred from electronic annotation /// 6810 // transport // inferred from electronic annotation	5311 // sodium:dicarboxylate/tricarboxylate symporter activity // inferred from electronic annotation /// 15175 // neutral amino acid transporter activity // inferred from direct assay /// 15293 // symporter activity // inferred from electronic annotation	solute carrier family 1 (glutamate/neutral amino acid transporter), member 4	Mm.6379 // full length
100929_at	---	---	---	Mus musculus transcribed sequences	Mm.6128 // est
100878_at	Strn3	---	5516 // calmodulin binding // inferred from electronic annotation	striatin, calmodulin binding protein 3	Mm.23222 // full length
100729_at	Rpl26	6412 // protein biosynthesis // inferred from sequence or structural similarity /// 7046 // ribosome biogenesis // inferred from electronic annotation	3723 // RNA binding // inferred from sequence or structural similarity /// 3735 // structural constituent of ribosome // inferred from electronic annotation	ribosomal protein L26	Mm.3229 // full length
100595_at	Ptp4a2	6470 // protein amino acid dephosphorylation // inferred from sequence or structural similarity	4725 // protein tyrosine phosphatase activity // inferred from electronic annotation /// 8138 // protein tyrosine/serine/threonine phosphatase activity // inferred from sequence or structural similarity /// 4721 // protein phosphatase activity // inferred from sequence or structural similarity	protein tyrosine phosphatase 4a2	Mm.193688 // full length
100550_f_at	Cox6c	6118 // electron transport // inferred from sequence or structural similarity	16491 // oxidoreductase activity // inferred from sequence or structural similarity /// 4129 // cytochrome-c oxidase activity // inferred from sequence or structural similarity	cytochrome c oxidase, subunit VIc	Mm.548 // full length
100468_g_at	Lyl1	6355 // regulation of transcription, DNA-dependent // inferred from electronic annotation	3677 // DNA binding // inferred from electronic annotation	lymphoblastomic leukemia	Mm.4925 // full length
100126_at	Chrac1	---	5515 // protein binding // inferred from direct assay /// 3677 // DNA binding // inferred from electronic annotation /// 3887 // DNA-directed DNA polymerase activity // inferred from electronic annotation	chromatin accessibility complex 1	Mm.23095 // full length
100123_f_at	Itgb1	7160 // cell-matrix adhesion // inferred from electronic annotation /// 7229 // integrin-mediated signaling pathway // inferred from electronic annotation /// 7155 // cell adhesion // inferred from electronic annotation /// 8152 // metabolism // inferred from sequence or structural similarity /// 7275 // development // inferred from electronic annotation	16491 // oxidoreductase activity // inferred from sequence or structural similarity /// 4895 // cell adhesion receptor activity // inferred from electronic annotation /// 4872 // receptor activity // inferred from electronic annotation	integrin beta 1 (fibronectin receptor beta)	Mm.4712 // full length
100088_at	Ppp1cb	5977 // glycogen metabolism // inferred from sequence or structural similarity /// 6470 // protein amino acid dephosphorylation // inferred from sequence or structural similarity /// 910 // cytokinesis // inferred from sequence or structural similarity	17018 // myosin phosphatase activity // inferred from sequence or structural similarity /// 16787 // hydrolase activity // inferred from electronic annotation /// 8598 // protein phosphatase type 1, intrinsic catalyst activity // inferred from sequence or structural similarity /// 158 // protein phosphatase type 2A activity // inferred from sequence or structural similarity /// 15071 // protein p…	protein phosphatase 1, catalytic subunit, beta isoform	Mm.4572 // full length
100002_at	Itih3	---	5524 // ATP binding // inferred from sequence or structural similarity /// 5507 // copper ion binding // inferred from sequence or structural similarity /// 4867 // serine protease inhibitor activity // inferred from electronic annotation	inter-alpha trypsin inhibitor, heavy chain 3	Mm.4517 // full length
98945_at	Sh3glb1	8632 // apoptotic program // inferred from sequence or structural similarity	16506 // apoptosis activator activity // inferred from sequence or structural similarity	SH3-domain GRB2-like B1 (endophilin)	Mm.182692 // full length
162172_f_at	Nedd4	6512 // ubiquitin cycle // inferred from electronic annotation /// 6464 // protein modification // inferred from electronic annotation	16874 // ligase activity // inferred from electronic annotation /// 5515 // protein binding // inferred from physical interaction /// 4842 // ubiquitin-protein ligase activity // inferred from direct assay	neural precursor cell expressed, developmentally down-regulted gene 4	Mm.16553 // full length
103911_at	AI463102	---	---	EST AI463102	Mm.21421 // full length
161127_i_at	Rpl24	---	3735 // structural constituent of ribosome // inferred from electronic annotation	ribosomal protein L24	Mm.107869 // full length
161788_f_at	---	---	---	Mus musculus transcribed sequences	Mm.269601 // est
98388_at	9130004K12Rik	6415 // translational termination // inferred from sequence or structural similarity	3747 // translation release factor activity // inferred from sequence or structural similarity	RIKEN cDNA 9130004K12 gene	Mm.55082 // full length
97239_at	D19Ertd721e	---	---	DNA segment, Chr 19, ERATO Doi 721, expressed	Mm.27839 // full length
93842_at	Dap	6915 // apoptosis // inferred from sequence or structural similarity /// 8624 // induction of apoptosis by extracellular signals // inferred from sequence or structural similarity	---	death-associated protein	Mm.222867 // full length
93439_f_at	Pawr	---	---	PRKC, apoptosis, WT1, regulator	Mm.46856 // ---
162225_f_at	AI850305	---	---	expressed sequence AI850305	Mm.203921 // full length
161020_r_at	2900024N03Rik	---	---	RIKEN cDNA 2900024N03 gene	Mm.3332 // ---
104342_i_at	MGC58884	---	---	hypothetical protein MGC58884	Mm.22526 // full length
104089_at	2810026P18Rik	---	---	RIKEN cDNA 2810026P18 gene	Mm.21798 // full length

## Sheet: decreases
Probe_ID	Gene Symbol	Biological Process (GO)	Molecular Function (GO)	Title	Unigene
AFFX-b-ActinMur/M12481_M_at	Actb	7010 // cytoskeleton organization and biogenesis // inferred from electronic annotation	5198 // structural molecule activity // inferred from electronic annotation /// 5200 // structural constituent of cytoskeleton // inferred from electronic annotation	actin, beta, cytoplasmic	Mm.297 // ---
AFFX-b-ActinMur/M12481_5_at	Actb	7010 // cytoskeleton organization and biogenesis // inferred from electronic annotation	5198 // structural molecule activity // inferred from electronic annotation /// 5200 // structural constituent of cytoskeleton // inferred from electronic annotation	actin, beta, cytoplasmic	Mm.297 // ---
99557_at	Nelf	---	---	nasal embryonic LHRH factor	Mm.42956 // full length
99481_at	Atp1a2	1504 // neurotransmitter uptake // inferred from mutant phenotype /// 6813 // potassium ion transport // inferred from sequence or structural similarity /// 6812 // cation transport // inferred from sequence or structural similarity /// 8152 // metabolism // inferred from sequence or structural similarity /// 6814 // sodium ion transport // inferred from sequence or structural similarity	5524 // ATP binding // inferred from sequence or structural similarity /// 19829 // cation-transporting ATPase activity // inferred from sequence or structural similarity /// 15662 // ATPase activity, coupled to transmembrane movement of ions, phosphorylative mechanism // inferred from sequence or structural similarity /// 16787 // hydrolase activity // inferred from sequence or structural simila…	ATPase, Na+/K+ transporting, alpha 2 polypeptide	Mm.207432 // full length
98603_s_at	Rangap1	---	5096 // GTPase activator activity // inferred from electronic annotation	RAN GTPase activating protein 1	Mm.3833 // full length
98490_at	2610313E07Rik	---	5525 // GTP binding // inferred from electronic annotation	RIKEN cDNA 2610313E07 gene	Mm.175302 // full length
98339_at	Syt11	6810 // transport // inferred from electronic annotation	5215 // transporter activity // inferred from electronic annotation	synaptotagmin 11	Mm.259316 // full length
98332_at	Kcnj9	6813 // potassium ion transport // inferred from electronic annotation /// 6811 // ion transport // inferred from electronic annotation	5242 // inward rectifier potassium channel activity // inferred from electronic annotation /// 5216 // ion channel activity // inferred from electronic annotation /// 15467 // G-protein activated inward rectifier potassium channel activity // inferred from sequence or structural similarity /// 5244 // voltage-gated ion channel activity // inferred from electronic annotation /// 5267 // potassium …	potassium inwardly-rectifying channel, subfamily J, member 9	Mm.274634 // full length
98307_at	Rasgrp1	7242 // intracellular signaling cascade // inferred from sequence or structural similarity /// 7264 // small GTPase mediated signal transduction // inferred from sequence or structural similarity	5085 // guanyl-nucleotide exchange factor activity // inferred from sequence or structural similarity /// 5509 // calcium ion binding // inferred from sequence or structural similarity	RAS guanyl releasing protein 1	Mm.42150 // full length
97960_at	Usp22	---	---	ubiquitin specific protease 22	Mm.30602 // ---
97793_at	Gria3	7268 // synaptic transmission // inferred from electronic annotation /// 6629 // lipid metabolism // inferred from sequence or structural similarity /// 6813 // potassium ion transport // inferred from sequence or structural similarity /// 6810 // transport // inferred from sequence or structural similarity /// 7215 // glutamate signaling pathway // inferred from sequence or structural similarity	5267 // potassium channel activity // inferred from sequence or structural similarity /// 5234 // glutamate-gated ion channel activity // inferred from sequence or structural similarity /// 5216 // ion channel activity // inferred from sequence or structural similarity /// 15277 // kainate selective glutamate receptor activity // inferred from sequence or structural similarity /// 4971 // alpha-a…	glutamate receptor, ionotropic, AMPA3 (alpha 3)	Mm.42021 // full length
97760_at	Mtap2	7017 // microtubule-based process // inferred from electronic annotation /// 1578 // microtubule bundling // inferred from mutant phenotype /// 16358 // dendrite morphogenesis // inferred from mutant phenotype	5516 // calmodulin binding // inferred from electronic annotation /// 5519 // cytoskeletal regulatory protein binding // traceable author statement	microtubule-associated protein 2	Mm.256966 // full length
97729_at	Enc1	6508 // proteolysis and peptidolysis // inferred from sequence or structural similarity /// 7275 // development // inferred from electronic annotation	3779 // actin binding // inferred from electronic annotation /// 5515 // protein binding // inferred from electronic annotation /// 4197 // cysteine-type endopeptidase activity // inferred from sequence or structural similarity	ectodermal-neural cortex 1	Mm.241073 // full length
97560_at	---	---	---	---	--- // ---
97282_at	Mela	---	16740 // transferase activity // inferred from electronic annotation /// 5198 // structural molecule activity // extended:inferred from electronic annotation; ENV_polyprotein; 0 /// 3964 // RNA-directed DNA polymerase activity // inferred from electronic annotation	melanoma antigen	Mm.268613 // full length
97195_at	Gnai1	7186 // G-protein coupled receptor protein signaling pathway // traceable author statement /// 7165 // signal transduction // inferred from electronic annotation	4871 // signal transducer activity // inferred from electronic annotation /// 5525 // GTP binding // inferred from electronic annotation /// 3927 // heterotrimeric G-protein GTPase activity // traceable author statement	guanine nucleotide binding protein, alpha inhibiting 1	Mm.268363 // ---
96950_at	Ccl19	6954 // inflammatory response // inferred from electronic annotation /// 6935 // chemotaxis // inferred from electronic annotation /// 6955 // immune response // inferred from electronic annotation	5125 // cytokine activity // inferred from electronic annotation /// 8009 // chemokine activity // inferred from electronic annotation	chemokine (C-C motif) ligand 19	Mm.258946 // full length
96587_at	Arf3	15031 // protein transport // traceable author statement	5525 // GTP binding // traceable author statement	ADP-ribosylation factor 3	Mm.221298 // full length
95324_at	Atp2b2	6812 // cation transport // inferred from electronic annotation /// 8152 // metabolism // inferred from electronic annotation /// 6816 // calcium ion transport // inferred from electronic annotation /// 7605 // hearing // inferred from mutant phenotype	5516 // calmodulin binding // inferred from electronic annotation /// 16787 // hydrolase activity // inferred from electronic annotation /// 5524 // ATP binding // inferred from electronic annotation /// 287 // magnesium ion binding // inferred from electronic annotation /// 15662 // ATPase activity, coupled to transmembrane movement of ions, phosphorylative mechanism // inferred from electronic …	ATPase, Ca++ transporting, plasma membrane 2	Mm.149619 // full length
95142_s_at	Capzb	30036 // actin cytoskeleton organization and biogenesis // inferred from electronic annotation	3779 // actin binding // inferred from electronic annotation /// 5200 // structural constituent of cytoskeleton // inferred from electronic annotation /// 3782 // F-actin capping activity // inferred from electronic annotation	capping protein (actin filament) muscle Z-line, beta	Mm.2945 // full length
94464_at	Clcn3	6821 // chloride transport // inferred from electronic annotation /// 6811 // ion transport // inferred from electronic annotation	5216 // ion channel activity // inferred from electronic annotation /// 5247 // voltage-gated chloride channel activity // inferred from electronic annotation /// 5244 // voltage-gated ion channel activity // inferred from electronic annotation	chloride channel 3	Mm.28842 // full length
94364_at	Glg1	---	5194 // cell adhesion molecule activity // inferred from electronic annotation	golgi apparatus protein 1	Mm.276271 // full length
93909_f_at	---	---	---	---	--- // ---
93667_at	Fbxw7	7219 // N signaling pathway // inferred from direct assay /// 16567 // protein ubiquitination // inferred from sequence or structural similarity	5515 // protein binding // inferred from physical interaction /// 3700 // transcription factor activity // inferred from direct assay	F-box and WD-40 domain protein 7, archipelago homolog (Drosophila)	Mm.196475 // full length
93212_at	Hspc121-pending	7249 // NIK-I-kappaB/NF-kappaB cascade // inferred from direct assay /// 7254 // JNK cascade // inferred from direct assay /// 7266 // Rho protein signal transduction // inferred from direct assay	5515 // protein binding // inferred from physical interaction	butyrate-induced transcript 1	Mm.21092 // full length
92952_f_at	Napb	6886 // intracellular protein transport // inferred from electronic annotation /// 15031 // protein transport // inferred from electronic annotation /// 6810 // transport // inferred from electronic annotation	5478 // intracellular transporter activity // inferred from electronic annotation /// 8565 // protein transporter activity // inferred from electronic annotation	N-ethylmaleimide sensitive fusion protein attachment protein beta	Mm.115124 // full length
92899_at	Gad2	7268 // synaptic transmission // inferred from electronic annotation /// 6520 // amino acid metabolism // inferred from electronic annotation /// 42136 // neurotransmitter biosynthesis // inferred from electronic annotation	4351 // glutamate decarboxylase activity // inferred from electronic annotation /// 16831 // carboxy-lyase activity // inferred from electronic annotation /// 16829 // lyase activity // inferred from electronic annotation	glutamic acid decarboxylase 2	Mm.4784 // full length
92449_at	Gfra2	---	4872 // receptor activity // inferred from electronic annotation	glial cell line derived neurotrophic factor family receptor alpha 2	Mm.32619 // full length
92445_at	Cacna1a	6812 // cation transport // inferred from electronic annotation /// 6816 // calcium ion transport // inferred from electronic annotation /// 6811 // ion transport // inferred from electronic annotation	5245 // voltage-gated calcium channel activity // inferred from electronic annotation /// 5216 // ion channel activity // inferred from electronic annotation /// 5509 // calcium ion binding // inferred from electronic annotation /// 5244 // voltage-gated ion channel activity // inferred from electronic annotation /// 5261 // cation channel activity // inferred from electronic annotation /// 5262 …	calcium channel, voltage-dependent, P/Q type, alpha 1A subunit	Mm.41842 // full length
92426_at	Tm4sf9	7155 // cell adhesion // inferred from sequence or structural similarity /// 6928 // cell motility // inferred from sequence or structural similarity /// 8583 // mystery cell fate differentiation (sensu Drosophila) // inferred from sequence or structural similarity /// 8283 // cell proliferation // inferred from sequence or structural similarity	---	transmembrane 4 superfamily member 9	Mm.31927 // full length
92404_at	Wnt7b	7165 // signal transduction // traceable author statement /// 9887 // organogenesis // traceable author statement /// 7267 // cell-cell signaling // traceable author statement /// 7223 // frizzled-2 signaling pathway // inferred from electronic annotation /// 7275 // development // inferred from electronic annotation	4871 // signal transducer activity // inferred from electronic annotation /// 5102 // receptor binding // traceable author statement	wingless-related MMTV integration site 7B	Mm.4092 // full length
92292_at	Slc2a3	8643 // carbohydrate transport // inferred from electronic annotation /// 6810 // transport // inferred from electronic annotation	5351 // sugar porter activity // inferred from electronic annotation /// 5386 // carrier activity // inferred from electronic annotation /// 5215 // transporter activity // inferred from electronic annotation /// 5355 // glucose transporter activity // inferred from sequence or structural similarity	solute carrier family 2 (facilitated glucose transporter), member 3	Mm.3726 // full length
92280_at	Actn1	---	3779 // actin binding // inferred from sequence or structural similarity	actinin, alpha 1	Mm.253564 // full length
104685_g_at	Grin1	7268 // synaptic transmission // traceable author statement /// 6813 // potassium ion transport // inferred from sequence or structural similarity /// 6810 // transport // inferred from electronic annotation /// 6811 // ion transport // inferred from electronic annotation	5234 // glutamate-gated ion channel activity // inferred from electronic annotation /// 5267 // potassium channel activity // inferred from sequence or structural similarity /// 5216 // ion channel activity // inferred from electronic annotation /// 5215 // transporter activity // inferred from electronic annotation /// 4970 // inotropic glutamate receptor activity // inferred from electronic ann…	glutamate receptor, ionotropic, NMDA1 (zeta 1)	Mm.3292 // full length
104545_at	Csnk2a1-rs4	---	4672 // protein kinase activity // extended:inferred from electronic annotation; pkinase; 2.2e-90 /// 16301 // kinase activity // inferred from electronic annotation /// 16740 // transferase activity // inferred from electronic annotation /// 5524 // ATP binding // inferred from electronic annotation /// 4674 // protein serine/threonine kinase activity // inferred from electronic annotation	casein kinase II, alpha 1 related sequence 4	Mm.23692 // full length
103275_at	Atp6v0a1	15992 // proton transport // inferred from electronic annotation	8553 // hydrogen-exporting ATPase activity, phosphorylative mechanism // inferred from electronic annotation /// 15078 // hydrogen ion transporter activity // inferred from electronic annotation	ATPase, H+ transporting, lysosomal V0 subunit a isoform 1	Mm.20869 // full length
102259_at	Ywhag	7242 // intracellular signaling cascade // inferred from sequence or structural similarity /// 7165 // signal transduction // inferred from sequence or structural similarity /// 6605 // protein targeting // inferred from direct assay	5080 // protein kinase C binding // inferred from sequence or structural similarity /// 8047 // enzyme activator activity // inferred from sequence or structural similarity /// 19904 // protein domain specific binding // inferred from direct assay	3-monooxgenase/tryptophan 5-monooxgenase activation protein, gamma polypeptide	Mm.29717 // full length
102234_at	1810037I17Rik	---	---	RIKEN cDNA 1810037I17 gene	Mm.24219 // full length
101829_at	Chrm1	7268 // synaptic transmission // inferred from electronic annotation /// 7186 // G-protein coupled receptor protein signaling pathway // inferred from electronic annotation	1584 // rhodopsin-like receptor activity // inferred from electronic annotation /// 4981 // muscarinic acetylcholine receptor activity // inferred from sequence or structural similarity /// 5216 // ion channel activity // inferred from electronic annotation /// 4930 // G-protein coupled receptor activity // inferred from electronic annotation	cholinergic receptor, muscarinic 1, CNS	Mm.240607 // full length
101198_at	Cplx1	6836 // neurotransmitter transport // inferred from sequence or structural similarity	---	complexin 1	Mm.5195 // full length
100888_at	Sorl1	6897 // endocytosis // inferred from electronic annotation /// 6886 // intracellular protein transport // inferred from electronic annotation /// 6118 // electron transport // inferred from sequence or structural similarity /// 8203 // cholesterol metabolism // inferred from electronic annotation /// 7275 // development // inferred from electronic annotation /// 6869 // lipid transport // inferre…	5507 // copper ion binding // inferred from sequence or structural similarity /// 8565 // protein transporter activity // inferred from electronic annotation /// 5489 // electron transporter activity // inferred from sequence or structural similarity /// 5319 // lipid transporter activity // inferred from electronic annotation /// 4872 // receptor activity // inferred from electronic annotation	sortilin-related receptor, LDLR class A repeats-containing	Mm.121920 // full length
100494_at	Fgf1	1525 // angiogenesis // inferred from sequence or structural similarity /// 8283 // cell proliferation // inferred from sequence or structural similarity /// 7165 // signal transduction // inferred from electronic annotation	5104 // fibroblast growth factor receptor binding // inferred from electronic annotation /// 8083 // growth factor activity // inferred from sequence or structural similarity /// 8201 // heparin binding // inferred from sequence or structural similarity	fibroblast growth factor 1	Mm.5087 // full length
100388_at	Gnao	7626 // locomotory behavior // inferred from mutant phenotype /// 7212 // dopamine receptor signaling pathway // inferred from mutant phenotype /// 8151 // cell growth and/or maintenance // inferred from mutant phenotype /// 7186 // G-protein coupled receptor protein signaling pathway // inferred from mutant phenotype /// 7165 // signal transduction // inferred from electronic annotation /// 8016…	5524 // ATP binding // inferred from sequence or structural similarity /// 5525 // GTP binding // inferred from mutant phenotype /// 4871 // signal transducer activity // inferred from electronic annotation /// 3927 // heterotrimeric G-protein GTPase activity // traceable author statement	guanine nucleotide binding protein, alpha o	Mm.30209 // full length
100383_at	Zfp179	---	5524 // ATP binding // inferred from sequence or structural similarity /// 3924 // GTPase activity // extended:traceable author statement; GBP; 4.5e-09 /// 3676 // nucleic acid binding // inferred from electronic annotation	zinc finger protein 179	Mm.89201 // full length
100369_at	Siat7f	1574 // ganglioside biosynthesis // inferred from direct assay /// 6486 // protein amino acid glycosylation // inferred from sequence or structural similarity	1665 // alpha-N-acetylgalactosaminide alpha-2,6-sialyltransferase activity // inferred from direct assay /// 16740 // transferase activity // inferred from electronic annotation /// 8373 // sialyltransferase activity // inferred from sequence or structural similarity /// 16757 // transferase activity, transferring glycosyl groups // inferred from electronic annotation	sialytransferase 7 ((alpha-N-acetylneuraminyl 2,3-betagalactosyl-1,3)-N-acetyl galactosaminide alpha-2,6-sialytransferase) F	Mm.88831 // full length
100457_at	Glg1	---	5194 // cell adhesion molecule activity // inferred from electronic annotation	golgi apparatus protein 1	Mm.276271 // full length
103926_at	Eif4g1	---	3743 // translation initiation factor activity // inferred from electronic annotation	eukaryotic translation initiation factor 4, gamma 1	Mm.219670 // full length
93652_i_at	Vamp1	---	---	vesicle-associated membrane protein 1	Mm.32321 // full length
AFFX-TransRecMur/X57349_3_at	Trfr	6897 // endocytosis // inferred from electronic annotation /// 6508 // proteolysis and peptidolysis // inferred from electronic annotation /// 6879 // iron ion homeostasis // inferred from mutant phenotype	8233 // peptidase activity // inferred from electronic annotation /// 5381 // iron ion transporter activity // traceable author statement /// 4998 // transferrin receptor activity // traceable author statement /// 4872 // receptor activity // inferred from electronic annotation	transferrin receptor	Mm.28683 // ---
99800_at	L1cam	7155 // cell adhesion // inferred from electronic annotation /// 7411 // axon guidance // inferred from mutant phenotype	5194 // cell adhesion molecule activity // inferred from electronic annotation	L1 cell adhesion molecule	Mm.260568 // full length
97724_at	Cry2	7623 // circadian rhythm // inferred from mutant phenotype	3913 // DNA photolyase activity // extended:inferred from electronic annotation; DNA_photolyase; 1.6e-68 /// 16829 // lyase activity // inferred from electronic annotation /// 4872 // receptor activity // inferred from electronic annotation	cryptochrome 2 (photolyase-like)	Mm.254181 // full length
97263_s_at	Csnk1d	6281 // DNA repair // inferred from sequence or structural similarity /// 7165 // signal transduction // inferred from sequence or structural similarity /// 6468 // protein amino acid phosphorylation // inferred from sequence or structural similarity	5524 // ATP binding // inferred from sequence or structural similarity /// 4674 // protein serine/threonine kinase activity // inferred from sequence or structural similarity /// 16301 // kinase activity // inferred from electronic annotation /// 16740 // transferase activity // inferred from sequence or structural similarity /// 4713 // protein-tyrosine kinase activity // inferred from sequence …	casein kinase 1, delta	Mm.182913 // full length
96583_s_at	Kif5a	7017 // microtubule-based process // inferred from electronic annotation	5515 // protein binding // inferred from physical interaction /// 16326 // kinesin motor activity // traceable author statement /// 5524 // ATP binding // inferred from electronic annotation /// 3777 // microtubule motor activity // inferred from electronic annotation /// 3774 // motor activity // inferred from electronic annotation	kinesin family member 5A	Mm.30355 // full length
96188_at	Adar	16553 // base conversion/substitution editing // inferred from sequence or structural similarity /// 6396 // RNA processing // inferred from sequence or structural similarity /// 6397 // mRNA processing // inferred from sequence or structural similarity	3723 // RNA binding // inferred from sequence or structural similarity /// 3692 // left-handed Z-DNA binding // traceable author statement /// 3725 // double-stranded RNA binding // inferred from sequence or structural similarity /// 4000 // adenosine deaminase activity // inferred from sequence or structural similarity /// 3726 // double-stranded RNA adenosine deaminase activity // inferred from…	adenosine deaminase, RNA-specific	Mm.253961 // full length
94564_at	Sult4a1	6790 // sulfur metabolism // inferred from direct assay	8146 // sulfotransferase activity // inferred from direct assay	sulfotransferase family 4A, member 1	Mm.29330 // full length
94155_at	Rgs4	7186 // G-protein coupled receptor protein signaling pathway // traceable author statement /// 7165 // signal transduction // inferred from electronic annotation	4871 // signal transducer activity // inferred from electronic annotation /// 5096 // GTPase activator activity // traceable author statement	regulator of G-protein signaling 4	Mm.41642 // full length
93908_f_at	---	---	---	---	--- // ---
93507_at	Timp2	---	8047 // enzyme activator activity // inferred from mutant phenotype /// 8191 // metalloendopeptidase inhibitor activity // inferred from mutant phenotype	tissue inhibitor of metalloproteinase 2	Mm.206505 // full length
93188_at	Dkk3	7275 // development // inferred from electronic annotation	---	dickkopf homolog 3 (Xenopus laevis)	Mm.55143 // full length
92946_f_at	---	---	---	---	--- // ---
92890_at	Kif1a	7017 // microtubule-based process // inferred from electronic annotation	5524 // ATP binding // inferred from electronic annotation /// 3777 // microtubule motor activity // inferred from electronic annotation /// 3774 // motor activity // inferred from electronic annotation	kinesin family member 1A	Mm.4762 // full length
160954_at	Syn2	7269 // neurotransmitter secretion // inferred from electronic annotation	---	synapsin II	Mm.20892 // full length
160843_at	Spin	7276 // gametogenesis // inferred from electronic annotation /// 7049 // cell cycle // inferred from electronic annotation /// 7275 // development // inferred from electronic annotation	---	spindlin	Mm.42193 // full length
104686_at	Grin1	7268 // synaptic transmission // traceable author statement /// 6813 // potassium ion transport // inferred from sequence or structural similarity /// 6810 // transport // inferred from electronic annotation /// 6811 // ion transport // inferred from electronic annotation	5234 // glutamate-gated ion channel activity // inferred from electronic annotation /// 5267 // potassium channel activity // inferred from sequence or structural similarity /// 5216 // ion channel activity // inferred from electronic annotation /// 5215 // transporter activity // inferred from electronic annotation /// 4970 // inotropic glutamate receptor activity // inferred from electronic ann…	glutamate receptor, ionotropic, NMDA1 (zeta 1)	Mm.3292 // full length
102743_at	Mapt	7017 // microtubule-based process // inferred from electronic annotation	5515 // protein binding // inferred from physical interaction /// 5519 // cytoskeletal regulatory protein binding // inferred from electronic annotation	microtubule-associated protein tau	Mm.1287 // full length
102664_at	Cdk5r	---	5515 // protein binding // inferred from physical interaction /// 8092 // cytoskeletal protein binding // traceable author statement /// 16534 // cyclin-dependent protein kinase 5 activator activity // traceable author statement	cyclin-dependent kinase 5, regulatory subunit (p35)	Mm.142275 // full length
101362_at	Mapk9	6468 // protein amino acid phosphorylation // inferred from electronic annotation	5515 // protein binding // inferred from physical interaction /// 16740 // transferase activity // inferred from electronic annotation /// 4713 // protein-tyrosine kinase activity // inferred from sequence or structural similarity /// 5524 // ATP binding // inferred from electronic annotation /// 4674 // protein serine/threonine kinase activity // inferred from electronic annotation /// 4707 // M…	mitogen activated protein kinase 9	Mm.68933 // full length
101148_at	Prkcl	7242 // intracellular signaling cascade // inferred from electronic annotation /// 6468 // protein amino acid phosphorylation // inferred from electronic annotation	16740 // transferase activity // inferred from electronic annotation /// 4713 // protein-tyrosine kinase activity // inferred from sequence or structural similarity /// 5524 // ATP binding // inferred from electronic annotation /// 19992 // diacylglycerol binding // inferred from electronic annotation /// 4674 // protein serine/threonine kinase activity // inferred from electronic annotation /// …	protein kinase C, lambda	Mm.23823 // full length
98827_i_at	Kif5c	7017 // microtubule-based process // inferred from electronic annotation /// 8045 // motor axon guidance // inferred from mutant phenotype	5515 // protein binding // inferred from physical interaction /// 16326 // kinesin motor activity // traceable author statement /// 5524 // ATP binding // inferred from electronic annotation /// 3777 // microtubule motor activity // inferred from electronic annotation /// 3774 // motor activity // inferred from electronic annotation	kinesin family member 5C	Mm.41576 // full length
97756_s_at	Pcdha5	7155 // cell adhesion // inferred from electronic annotation	5509 // calcium ion binding // inferred from electronic annotation	protocadherin alpha 5	Mm.197696 // full length
99991_at	Il17r	7166 // cell surface receptor linked signal transduction // inferred from electronic annotation	4907 // interleukin receptor activity // inferred from electronic annotation /// 4872 // receptor activity // inferred from electronic annotation	interleukin 17 receptor	Mm.4481 // full length
99672_at	Clcn4-2	6821 // chloride transport // inferred from electronic annotation /// 6811 // ion transport // inferred from electronic annotation	5216 // ion channel activity // inferred from electronic annotation /// 5247 // voltage-gated chloride channel activity // inferred from electronic annotation /// 5244 // voltage-gated ion channel activity // inferred from electronic annotation	chloride channel 4-2	Mm.193088 // full length
99338_at	Tp120a-pending	---	---	TBP-interacting protein	Mm.203965 // ---
98927_at	Rab6	7264 // small GTPase mediated signal transduction // inferred from electronic annotation /// 6886 // intracellular protein transport // traceable author statement /// 15031 // protein transport // inferred from electronic annotation	5524 // ATP binding // inferred from sequence or structural similarity /// 5515 // protein binding // inferred from physical interaction /// 8565 // protein transporter activity // inferred from electronic annotation /// 3928 // RAB small monomeric GTPase activity // inferred from electronic annotation /// 3924 // GTPase activity // inferred from sequence or structural similarity /// 5525 // GTP …	RAB6, member RAS oncogene family	Mm.28650 // full length
98579_at	Egr1	46652 // thymocyte differentiation // inferred from mutant phenotype /// 6355 // regulation of transcription, DNA-dependent // inferred from mutant phenotype	45182 // translation regulator activity // inferred from electronic annotation /// 3677 // DNA binding // inferred from electronic annotation /// 3700 // transcription factor activity // inferred from mutant phenotype /// 3676 // nucleic acid binding // inferred from electronic annotation	early growth response 1	Mm.181959 // full length
98477_s_at	Ank3	---	---	ankyrin 3, epithelial	Mm.3526 // full length
96606_at	Chp-pending	---	5509 // calcium ion binding // inferred from sequence or structural similarity	calcium binding protein P22	Mm.27065 // full length
96302_at	Sfrs7	6371 // mRNA splicing // inferred from sequence or structural similarity /// 6397 // mRNA processing // inferred from sequence or structural similarity	3723 // RNA binding // inferred from sequence or structural similarity /// 3676 // nucleic acid binding // inferred from sequence or structural similarity /// 8248 // pre-mRNA splicing factor activity // inferred from sequence or structural similarity	splicing factor, arginine/serine-rich 7	Mm.29915 // full length
95804_g_at	Ptpns1	7015 // actin filament organization // inferred from mutant phenotype /// 7160 // cell-matrix adhesion // inferred from mutant phenotype /// 6928 // cell motility // inferred from mutant phenotype	8580 // cytoskeletal regulator activity // inferred from mutant phenotype /// 5515 // protein binding // inferred from physical interaction /// 45309 // phosphoprotein amino acid binding // inferred from physical interaction	protein tyrosine phosphatase, non-receptor type substrate 1	Mm.1682 // full length
95803_at	Ptpns1	7015 // actin filament organization // inferred from mutant phenotype /// 7160 // cell-matrix adhesion // inferred from mutant phenotype /// 6928 // cell motility // inferred from mutant phenotype	8580 // cytoskeletal regulator activity // inferred from mutant phenotype /// 5515 // protein binding // inferred from physical interaction /// 45309 // phosphoprotein amino acid binding // inferred from physical interaction	protein tyrosine phosphatase, non-receptor type substrate 1	Mm.1682 // full length
95785_s_at	Rab7	160 // two-component signal transduction system (phosphorelay) // inferred from sequence or structural similarity /// 6355 // regulation of transcription, DNA-dependent // inferred from sequence or structural similarity /// 7264 // small GTPase mediated signal transduction // inferred from electronic annotation /// 6886 // intracellular protein transport // traceable author statement /// 15031 //…	5524 // ATP binding // inferred from sequence or structural similarity /// 8565 // protein transporter activity // inferred from electronic annotation /// 3677 // DNA binding // inferred from sequence or structural similarity /// 3928 // RAB small monomeric GTPase activity // inferred from electronic annotation /// 3924 // GTPase activity // inferred from sequence or structural similarity /// 552…	RAB7, member RAS oncogene family	Mm.4268 // full length
95745_g_at	Atp6v1a1	15988 // energy coupled proton transport, against the electrochemical gradient // inferred from electronic annotation /// 15992 // proton transport // inferred from electronic annotation /// 6754 // ATP biosynthesis // inferred from electronic annotation	8553 // hydrogen-exporting ATPase activity, phosphorylative mechanism // inferred from electronic annotation /// 16787 // hydrolase activity // inferred from electronic annotation /// 5224 // ATP-binding and phosphorylation-dependent chloride channel activity // inferred from electronic annotation /// 5524 // ATP binding // inferred from electronic annotation /// 15078 // hydrogen ion transporter…	ATPase, H+ transporting, V1 subunit A, isoform 1	Mm.29771 // full length
95664_at	Sec14l1	---	---	SEC14-like 1 (S. cerevisiae)	Mm.29571 // full length
95393_at	Btbd3	---	5515 // protein binding // inferred from electronic annotation	BTB (POZ) domain containing 3	Mm.153405 // full length
95326_at	Tspyl	6334 // nucleosome assembly // inferred from sequence or structural similarity	3677 // DNA binding // inferred from sequence or structural similarity	testis-specific protein, Y-encoded-like	Mm.20445 // full length
94463_at	Clcn3	6821 // chloride transport // inferred from electronic annotation /// 6811 // ion transport // inferred from electronic annotation	5216 // ion channel activity // inferred from electronic annotation /// 5247 // voltage-gated chloride channel activity // inferred from electronic annotation /// 5244 // voltage-gated ion channel activity // inferred from electronic annotation	chloride channel 3	Mm.28842 // full length
94296_s_at	Gtf2i	6355 // regulation of transcription, DNA-dependent // inferred from electronic annotation	3700 // transcription factor activity // inferred from electronic annotation /// 3677 // DNA binding // inferred from sequence or structural similarity	general transcription factor II I	Mm.22593 // full length
94208_at	P5-pending	6118 // electron transport // inferred from sequence or structural similarity	3756 // protein disulfide isomerase activity // inferred from sequence or structural similarity /// 16853 // isomerase activity // inferred from sequence or structural similarity /// 30612 // arsenate reductase (thioredoxin) activity // inferred from sequence or structural similarity /// 5509 // calcium ion binding // inferred from sequence or structural similarity	protein disulfide isomerase-related protein	Mm.222825 // full length
94055_at	Cttn	---	5524 // ATP binding // inferred from sequence or structural similarity	cortactin	Mm.205601 // full length
93922_g_at	Bat3	6818 // hydrogen transport // inferred from sequence or structural similarity	5515 // protein binding // inferred from physical interaction /// 8553 // hydrogen-exporting ATPase activity, phosphorylative mechanism // inferred from sequence or structural similarity	HLA-B-associated transcript 3	Mm.203962 // full length
93921_at	Bat3	6818 // hydrogen transport // inferred from sequence or structural similarity	5515 // protein binding // inferred from physical interaction /// 8553 // hydrogen-exporting ATPase activity, phosphorylative mechanism // inferred from sequence or structural similarity	HLA-B-associated transcript 3	Mm.203962 // full length
93861_f_at	---	---	---	---	--- // ---
93720_at	Agpat1	8152 // metabolism // inferred from electronic annotation /// 6644 // phospholipid metabolism // inferred from electronic annotation /// 8654 // phospholipid biosynthesis // inferred from electronic annotation	16740 // transferase activity // inferred from electronic annotation /// 8415 // acyltransferase activity // inferred from electronic annotation /// 3841 // 1-acylglycerol-3-phosphate O-acyltransferase activity // inferred from electronic annotation	1-acylglycerol-3-phosphate O-acyltransferase 1 (lysophosphatidic acid acyltransferase, alpha)	Mm.8684 // full length
93711_at	Sec23a	6886 // intracellular protein transport // traceable author statement /// 15031 // protein transport // inferred from electronic annotation /// 6810 // transport // inferred from electronic annotation	8565 // protein transporter activity // inferred from electronic annotation	SEC23A (S. cerevisiae)	Mm.24426 // full length
93700_at	Arf3	15031 // protein transport // traceable author statement	5525 // GTP binding // traceable author statement	ADP-ribosylation factor 3	Mm.221298 // full length
93664_at	Atp1b2	6813 // potassium ion transport // inferred from electronic annotation /// 6814 // sodium ion transport // inferred from electronic annotation /// 7155 // cell adhesion // inferred from electronic annotation	5391 // sodium/potassium-exchanging ATPase activity // inferred from electronic annotation	ATPase, Na+/K+ transporting, beta 2 polypeptide	Mm.235204 // full length
93648_at	Prkcc	7242 // intracellular signaling cascade // inferred from sequence or structural similarity /// 6468 // protein amino acid phosphorylation // inferred from sequence or structural similarity /// 7635 // chemosensory behavior // inferred from mutant phenotype	5524 // ATP binding // inferred from sequence or structural similarity /// 4674 // protein serine/threonine kinase activity // inferred from sequence or structural similarity /// 16740 // transferase activity // inferred from sequence or structural similarity /// 4713 // protein-tyrosine kinase activity // inferred from sequence or structural similarity /// 4672 // protein kinase activity // infe…	protein kinase C, gamma	Mm.7980 // full length
93528_s_at	Bteb1	6355 // regulation of transcription, DNA-dependent // inferred from electronic annotation	3677 // DNA binding // inferred from electronic annotation	basic transcription element binding protein 1	Mm.19788 // full length
93134_at	Nptx1	---	---	neuronal pentraxin 1	Mm.5142 // full length
93005_at	Syt1	6810 // transport // inferred from electronic annotation	5215 // transporter activity // inferred from electronic annotation	synaptotagmin 1	Mm.5101 // full length
92944_at	Gria1	7268 // synaptic transmission // inferred from electronic annotation /// 6813 // potassium ion transport // inferred from sequence or structural similarity /// 6810 // transport // inferred from electronic annotation /// 6811 // ion transport // inferred from electronic annotation /// 18346 // protein amino acid prenylation // inferred from sequence or structural similarity	5234 // glutamate-gated ion channel activity // inferred from electronic annotation /// 5267 // potassium channel activity // inferred from sequence or structural similarity /// 5216 // ion channel activity // inferred from electronic annotation /// 5215 // transporter activity // inferred from electronic annotation /// 4970 // inotropic glutamate receptor activity // inferred from electronic ann…	glutamate receptor, ionotropic, AMPA1 (alpha 1)	Mm.4920 // full length
92802_s_at	Plp	8366 // nerve ensheathment // inferred from mutant phenotype /// 7268 // synaptic transmission // inferred from sequence or structural similarity /// 42552 // myelination // traceable author statement	5198 // structural molecule activity // inferred from sequence or structural similarity	proteolipid protein (myelin)	Mm.1268 // full length
92727_at	Apba2	6886 // intracellular protein transport // inferred from electronic annotation /// 15031 // protein transport // inferred from electronic annotation /// 7242 // intracellular signaling cascade // inferred from electronic annotation	8565 // protein transporter activity // inferred from electronic annotation	amyloid beta (A4) precursor protein-binding, family A, member 2	Mm.4657 // ---
92673_at	Sh3gl2	---	5515 // protein binding // inferred from direct assay	SH3-domain GRB2-like 2	Mm.143603 // full length
92483_g_at	Fmnl	6929 // substrate-bound cell migration // inferred from mutant phenotype /// 8151 // cell growth and/or maintenance // inferred from mutant phenotype	5522 // profilin binding // inferred from direct assay	formin-like	Mm.138913 // full length
92477_at	Spin	7276 // gametogenesis // inferred from electronic annotation /// 7049 // cell cycle // inferred from electronic annotation /// 7275 // development // inferred from electronic annotation	---	spindlin	Mm.42193 // full length
92416_at	Freq	---	5509 // calcium ion binding // extended:inferred from electronic annotation; efhand; 2.2e-05	frequenin homolog (Drosophila)	Mm.249318 // full length
92287_at	Socs5	1558 // regulation of cell growth // inferred from electronic annotation /// 7242 // intracellular signaling cascade // inferred from electronic annotation /// 7165 // signal transduction // inferred from electronic annotation	---	suppressor of cytokine signaling 5	Mm.37204 // full length
92209_at	Ulk1	6468 // protein amino acid phosphorylation // inferred from electronic annotation	16740 // transferase activity // inferred from electronic annotation /// 5524 // ATP binding // inferred from electronic annotation /// 4674 // protein serine/threonine kinase activity // inferred from electronic annotation /// 4713 // protein-tyrosine kinase activity // inferred from electronic annotation /// 4672 // protein kinase activity // inferred from electronic annotation	Unc-51 like kinase 1 (C. elegans)	Mm.34216 // full length
160681_at	Papola	6350 // transcription // inferred from electronic annotation /// 6397 // mRNA processing // inferred from electronic annotation	3723 // RNA binding // inferred from electronic annotation /// 4652 // polynucleotide adenylyltransferase activity // inferred from electronic annotation /// 16740 // transferase activity // inferred from electronic annotation /// 3676 // nucleic acid binding // inferred from sequence or structural similarity	poly (A) polymerase alpha	Mm.3170 // full length
160471_at	Slbp	6397 // mRNA processing // inferred from electronic annotation	3723 // RNA binding // inferred from electronic annotation	stem-loop binding protein	Mm.4172 // full length
160454_at	D11Moh35	---	4840 // ubiquitin conjugating enzyme activity // extended:Unknown; UQ_con; 5.5e-31	DNA segment, Chr 11, KL Mohlke 35	Mm.38802 // full length
104433_at	1110012E06Rik	6812 // cation transport // inferred from electronic annotation /// 8152 // metabolism // inferred from electronic annotation	16787 // hydrolase activity // inferred from electronic annotation /// 5524 // ATP binding // inferred from electronic annotation /// 287 // magnesium ion binding // inferred from electronic annotation /// 15662 // ATPase activity, coupled to transmembrane movement of ions, phosphorylative mechanism // inferred from electronic annotation	RIKEN cDNA 1110012E06 gene	Mm.205625 // full length
104282_at	AW112037	---	---	expressed sequence AW112037	Mm.22242 // ---
103264_at	Mtmr1	6470 // protein amino acid dephosphorylation // inferred from electronic annotation	16787 // hydrolase activity // inferred from electronic annotation /// 4721 // protein phosphatase activity // inferred from electronic annotation /// 4438 // phosphatidylinositol-3-phosphatase activity // inferred from direct assay	myotubularin related protein 1	Mm.219672 // full length
102835_at	Ap2a2	6886 // intracellular protein transport // traceable author statement /// 16192 // vesicle-mediated transport // traceable author statement	5198 // structural molecule activity // inferred from electronic annotation	adaptor protein complex AP-2, alpha 2 subunit	Mm.180577 // full length
102741_at	Adar	16553 // base conversion/substitution editing // inferred from sequence or structural similarity /// 6396 // RNA processing // inferred from sequence or structural similarity /// 6397 // mRNA processing // inferred from sequence or structural similarity	3723 // RNA binding // inferred from sequence or structural similarity /// 3692 // left-handed Z-DNA binding // traceable author statement /// 3725 // double-stranded RNA binding // inferred from sequence or structural similarity /// 4000 // adenosine deaminase activity // inferred from sequence or structural similarity /// 3726 // double-stranded RNA adenosine deaminase activity // inferred from…	adenosine deaminase, RNA-specific	Mm.253961 // full length
102342_at	Nsf	6886 // intracellular protein transport // inferred from electronic annotation /// 15031 // protein transport // inferred from electronic annotation /// 6810 // transport // inferred from electronic annotation	8565 // protein transporter activity // inferred from electronic annotation /// 16787 // hydrolase activity // inferred from electronic annotation /// 5524 // ATP binding // inferred from electronic annotation /// 166 // nucleotide binding // inferred from electronic annotation	N-ethylmaleimide sensitive fusion protein	Mm.260117 // full length
102221_at	Syngr1	6810 // transport // inferred from sequence or structural similarity	5215 // transporter activity // inferred from sequence or structural similarity /// 4872 // receptor activity // inferred from sequence or structural similarity	synaptogyrin 1	Mm.230301 // full length
101937_s_at	Clk4	6468 // protein amino acid phosphorylation // inferred from electronic annotation	16301 // kinase activity // inferred from electronic annotation /// 16740 // transferase activity // inferred from electronic annotation /// 5524 // ATP binding // inferred from electronic annotation /// 4674 // protein serine/threonine kinase activity // inferred from electronic annotation /// 4713 // protein-tyrosine kinase activity // inferred from electronic annotation /// 4672 // protein kin…	CDC like kinase 4	Mm.9488 // full length
101927_at	Prkar1b	9887 // organogenesis // traceable author statement /// 7611 // learning and/or memory // inferred from mutant phenotype /// 8283 // cell proliferation // traceable author statement /// 6468 // protein amino acid phosphorylation // traceable author statement /// 7165 // signal transduction // inferred from electronic annotation	16301 // kinase activity // inferred from electronic annotation /// 30552 // 3',5'-cAMP binding // inferred from electronic annotation /// 8603 // cAMP-dependent protein kinase, intrinsic regulator activity // inferred from sequence or structural similarity	protein kinase, cAMP dependent regulatory, type I beta	Mm.9334 // full length
101857_at	Srpk2	6468 // protein amino acid phosphorylation // inferred from sequence or structural similarity	16301 // kinase activity // inferred from electronic annotation /// 16740 // transferase activity // inferred from electronic annotation /// 4672 // protein kinase activity // inferred from sequence or structural similarity /// 4713 // protein-tyrosine kinase activity // inferred from sequence or structural similarity /// 5524 // ATP binding // inferred from electronic annotation /// 4674 // prot…	serine/arginine-rich protein specific kinase 2	Mm.8709 // full length
101787_f_at	---	---	---	---	--- // ---
101757_at	Nfe2l1	6355 // regulation of transcription, DNA-dependent // inferred from electronic annotation	3677 // DNA binding // inferred from electronic annotation	nuclear factor, erythroid derived 2,-like 1	Mm.6743 // full length
101684_r_at	---	---	---	---	--- // ---
101542_f_at	Ddx3x	---	8026 // ATP dependent helicase activity // inferred from electronic annotation /// 3723 // RNA binding // inferred from electronic annotation /// 3677 // DNA binding // inferred from electronic annotation /// 4386 // helicase activity // inferred from electronic annotation /// 5524 // ATP binding // inferred from electronic annotation /// 3724 // RNA helicase activity // inferred from electronic …	DEAD/H (Asp-Glu-Ala-Asp/His) box polypeptide 3, X-linked	Mm.88188 // full length
100973_i_at	Ccl27	6955 // immune response // inferred from electronic annotation	5515 // protein binding // inferred from physical interaction /// 5125 // cytokine activity // inferred from direct assay /// 8009 // chemokine activity // inferred from electronic annotation	chemokine (C-C motif) ligand 27	Mm.6660 // full length
100592_at	Ghitm	---	---	growth hormone inducible transmembrane protein	Mm.182912 // full length
100405_at	Cbx3	6355 // regulation of transcription, DNA-dependent // inferred from electronic annotation /// 16568 // chromatin modification // inferred from electronic annotation /// 6333 // chromatin assembly/disassembly // inferred from electronic annotation	3682 // chromatin binding // inferred from electronic annotation	chromobox homolog 3 (Drosophila HP1 gamma)	Mm.28148 // full length
100323_at	---	---	---	---	--- // ---
92448_s_at	Gfra2	---	4872 // receptor activity // inferred from electronic annotation	glial cell line derived neurotrophic factor family receptor alpha 2	Mm.32619 // full length
98366_at	Itgav	7160 // cell-matrix adhesion // inferred from electronic annotation /// 1525 // angiogenesis // inferred from electronic annotation /// 7229 // integrin-mediated signaling pathway // inferred from electronic annotation /// 7155 // cell adhesion // inferred from electronic annotation /// 1568 // blood vessel development // inferred from mutant phenotype	4895 // cell adhesion receptor activity // inferred from electronic annotation /// 4872 // receptor activity // inferred from electronic annotation	integrin alpha V	Mm.4427 // full length
104510_at	Cacna2d1	6811 // ion transport // inferred from electronic annotation	5216 // ion channel activity // inferred from electronic annotation /// 5244 // voltage-gated ion channel activity // inferred from electronic annotation /// 5262 // calcium channel activity // inferred from electronic annotation	calcium channel, voltage-dependent, alpha2/delta subunit 1	Mm.30841 // full length
94645_at	Gabra3	7268 // synaptic transmission // inferred from electronic annotation /// 7214 // gamma-aminobutyric acid signaling pathway // inferred from electronic annotation /// 6821 // chloride transport // inferred from electronic annotation /// 6810 // transport // inferred from electronic annotation /// 6811 // ion transport // inferred from electronic annotation	4890 // GABA-A receptor activity // inferred from electronic annotation /// 5216 // ion channel activity // inferred from electronic annotation /// 5230 // extracellular ligand-gated ion channel activity // inferred from electronic annotation /// 30594 // neurotransmitter receptor activity // inferred from electronic annotation	gamma-aminobutyric acid (GABA-A) receptor, subunit alpha 3	Mm.102286 // full length
104546_g_at	Csnk2a1-rs4	---	4672 // protein kinase activity // extended:inferred from electronic annotation; pkinase; 2.2e-90 /// 16301 // kinase activity // inferred from electronic annotation /// 16740 // transferase activity // inferred from electronic annotation /// 5524 // ATP binding // inferred from electronic annotation /// 4674 // protein serine/threonine kinase activity // inferred from electronic annotation	casein kinase II, alpha 1 related sequence 4	Mm.23692 // full length
99458_i_at	Mark2	6468 // protein amino acid phosphorylation // inferred from electronic annotation	16740 // transferase activity // inferred from electronic annotation /// 4713 // protein-tyrosine kinase activity // inferred from sequence or structural similarity /// 5524 // ATP binding // inferred from electronic annotation /// 4674 // protein serine/threonine kinase activity // inferred from electronic annotation /// 4672 // protein kinase activity // inferred from electronic annotation	MAP/microtubule affinity-regulating kinase 2	Mm.258986 // full length
92631_f_at	Calm3	7049 // cell cycle // inferred from direct assay /// 7186 // G-protein coupled receptor protein signaling pathway // inferred from sequence or structural similarity	5509 // calcium ion binding // traceable author statement /// 5515 // protein binding // inferred from sequence or structural similarity	calmodulin 3	Mm.1147 // full length
92482_at	Fmnl	6929 // substrate-bound cell migration // inferred from mutant phenotype /// 8151 // cell growth and/or maintenance // inferred from mutant phenotype	5522 // profilin binding // inferred from direct assay	formin-like	Mm.138913 // full length
160716_at	5430419M09Rik	---	---	RIKEN cDNA 5430419M09 gene	Mm.24646 // full length
104701_at	Bhlhb2	6355 // regulation of transcription, DNA-dependent // inferred from electronic annotation /// 45892 // negative regulation of transcription, DNA-dependent // inferred from direct assay	16564 // transcriptional repressor activity // inferred from direct assay /// 3677 // DNA binding // inferred from direct assay /// 5515 // protein binding // inferred from physical interaction	basic helix-loop-helix domain containing, class B2	Mm.2436 // full length
104673_at	Epha4	7628 // adult walking behavior // inferred from mutant phenotype /// 7169 // transmembrane receptor protein tyrosine kinase signaling pathway // inferred from electronic annotation /// 6468 // protein amino acid phosphorylation // inferred from electronic annotation /// 7411 // axon guidance // inferred from mutant phenotype	4674 // protein serine/threonine kinase activity // inferred from sequence or structural similarity /// 16301 // kinase activity // inferred from electronic annotation /// 16740 // transferase activity // inferred from electronic annotation /// 5524 // ATP binding // inferred from electronic annotation /// 4713 // protein-tyrosine kinase activity // inferred from electronic annotation /// 5003 //…	Eph receptor A4	Mm.3249 // full length
100289_at	Efna3	---	---	ephrin A3	Mm.8547 // ---
AFFX-b-ActinMur/M12481_3_at	Actb	7010 // cytoskeleton organization and biogenesis // inferred from electronic annotation	5198 // structural molecule activity // inferred from electronic annotation /// 5200 // structural constituent of cytoskeleton // inferred from electronic annotation	actin, beta, cytoplasmic	Mm.297 // ---
99562_at	Man2b1	5975 // carbohydrate metabolism // inferred from electronic annotation	16798 // hydrolase activity, acting on glycosyl bonds // inferred from electronic annotation /// 16787 // hydrolase activity // inferred from electronic annotation /// 4559 // alpha-mannosidase activity // inferred from electronic annotation	mannosidase 2, alpha B1	Mm.4219 // full length
99160_s_at	1110025J15Rik	---	---	RIKEN cDNA 1110025J15 gene	Mm.41665 // full length
99119_at	Cfl1	---	3779 // actin binding // inferred from electronic annotation	cofilin 1, non-muscle	Mm.4024 // full length
97998_at	Drpla	9404 // toxin metabolism // inferred from direct assay	15070 // toxin activity // inferred from direct assay	dentatorubral pallidoluysian atrophy	Mm.3172 // full length
97773_at	Cd34	7155 // cell adhesion // inferred from electronic annotation	---	CD34 antigen	Mm.29798 // full length
97392_at	0610039G24Rik	---	---	RIKEN cDNA 0610039G24 gene	Mm.173165 // full length
97383_at	Slc6a6	6836 // neurotransmitter transport // inferred from electronic annotation /// 1762 // beta-alanine transport // inferred from direct assay /// 15734 // taurine transport // inferred from direct assay	5368 // taurine transporter activity // inferred from direct assay /// 5328 // neurotransmitter:sodium symporter activity // inferred from electronic annotation /// 5369 // taurine:sodium symporter activity // inferred from sequence or structural similarity /// 15293 // symporter activity // inferred from electronic annotation /// 1761 // beta-alanine transporter activity // inferred from direct …	solute carrier family 6 (neurotransmitter transporter, taurine), member 6	Mm.200518 // full length
97347_at	Ltbp4	7179 // TGFbeta receptor signaling pathway // inferred from mutant phenotype /// 46879 // hormone secretion // inferred from mutant phenotype	5515 // protein binding // traceable author statement	latent transforming growth factor beta binding protein 4	Mm.260092 // full length
97210_at	1700037H04Rik	---	---	RIKEN cDNA 1700037H04 gene	Mm.27711 // full length
96493_at	2810002I04Rik	---	---	RIKEN cDNA 2810002I04 gene	Mm.158810 // full length
95559_at	6330403K07Rik	---	---	RIKEN cDNA 6330403K07 gene	Mm.27768 // full length
95050_at	Chordc1	---	---	cysteine and histidine-rich domain (CHORD)-containing, zinc-binding protein 1	Mm.29138 // full length
92229_at	Zfp312	---	---	zinc finger protein 312	Mm.34644 // full length
161054_at	Spock1	---	---	sparc/osteonectin, cwcv and kazal-like domains proteoglycan 1	Mm.254367 // full length
104409_at	Grik5	7268 // synaptic transmission // inferred from electronic annotation /// 6813 // potassium ion transport // inferred from sequence or structural similarity /// 6810 // transport // inferred from electronic annotation /// 6811 // ion transport // inferred from electronic annotation	5234 // glutamate-gated ion channel activity // inferred from electronic annotation /// 5267 // potassium channel activity // inferred from sequence or structural similarity /// 4970 // inotropic glutamate receptor activity // traceable author statement /// 5216 // ion channel activity // inferred from electronic annotation /// 5215 // transporter activity // inferred from electronic annotation /…	glutamate receptor, ionotropic, kainate 5 (gamma 2)	Mm.2879 // full length
104041_at	1810009A16Rik	---	---	RIKEN cDNA 1810009A16 gene	Mm.21458 // ---
102742_g_at	Mapt	7017 // microtubule-based process // inferred from electronic annotation	5515 // protein binding // inferred from physical interaction /// 5519 // cytoskeletal regulatory protein binding // inferred from electronic annotation	microtubule-associated protein tau	Mm.1287 // full length
102009_at	Cyfip2	---	---	cytoplasmic FMR1 interacting protein 2	Mm.154358 // full length
102003_at	---	---	---	Mus musculus, clone IMAGE:4952709, mRNA	Mm.203930 // ---
101344_at	Cckbr	7186 // G-protein coupled receptor protein signaling pathway // inferred from electronic annotation	1584 // rhodopsin-like receptor activity // inferred from electronic annotation /// 15054 // gastrin receptor activity // inferred from sequence or structural similarity /// 4930 // G-protein coupled receptor activity // inferred from electronic annotation /// 4983 // neuropeptide Y receptor activity // inferred from sequence or structural similarity	cholecystokinin B receptor	Mm.44513 // full length
101044_at	Alad	6783 // heme biosynthesis // inferred from electronic annotation /// 6779 // porphyrin biosynthesis // inferred from electronic annotation	4655 // porphobilinogen synthase activity // inferred from electronic annotation /// 16829 // lyase activity // inferred from electronic annotation	aminolevulinate, delta-, dehydratase	Mm.6988 // full length
100565_at	Gnpi	7340 // acrosome reaction // traceable author statement /// 5975 // carbohydrate metabolism // inferred from electronic annotation /// 6044 // N-acetylglucosamine metabolism // inferred from electronic annotation	16787 // hydrolase activity // inferred from electronic annotation /// 4342 // glucosamine-6-phosphate deaminase activity // inferred from sequence or structural similarity	glucosamine-6-phosphate deaminase	Mm.22374 // full length
100398_at	Kif3a	7017 // microtubule-based process // inferred from electronic annotation	5524 // ATP binding // inferred from electronic annotation /// 3777 // microtubule motor activity // inferred from electronic annotation /// 3774 // motor activity // inferred from electronic annotation	kinesin family member 3A	Mm.256930 // full length
99987_at	A630056B21Rik	---	---	RIKEN cDNA A630056B21 gene	Mm.41568 // full length
99928_at	Mtap1b	7017 // microtubule-based process // traceable author statement /// 1578 // microtubule bundling // inferred from mutant phenotype /// 16358 // dendrite morphogenesis // inferred from mutant phenotype	5519 // cytoskeletal regulatory protein binding // traceable author statement	microtubule-associated protein 1 B	Mm.4323 // full length
99883_g_at	Ids	8152 // metabolism // inferred from electronic annotation	16787 // hydrolase activity // inferred from electronic annotation /// 4423 // iduronate-2-sulfatase activity // inferred from electronic annotation /// 8484 // sulfuric ester hydrolase activity // inferred from electronic annotation	iduronate 2-sulfatase	Mm.233083 // full length
97925_at	Csnk1e	7623 // circadian rhythm // traceable author statement /// 6468 // protein amino acid phosphorylation // inferred from electronic annotation	16301 // kinase activity // inferred from electronic annotation /// 16740 // transferase activity // inferred from electronic annotation /// 4713 // protein-tyrosine kinase activity // inferred from sequence or structural similarity /// 5524 // ATP binding // inferred from electronic annotation /// 4674 // protein serine/threonine kinase activity // inferred from electronic annotation /// 4672 //…	casein kinase 1, epsilon	Mm.30199 // full length
96496_g_at	Myt1l	6355 // regulation of transcription, DNA-dependent // inferred from electronic annotation	3700 // transcription factor activity // inferred from electronic annotation	myelin transcription factor 1-like	Mm.2523 // full length
93660_at	Camk2a	6468 // protein amino acid phosphorylation // inferred from electronic annotation	5516 // calmodulin binding // inferred from electronic annotation /// 16301 // kinase activity // inferred from electronic annotation /// 16740 // transferase activity // inferred from electronic annotation /// 5524 // ATP binding // inferred from electronic annotation /// 4674 // protein serine/threonine kinase activity // inferred from electronic annotation /// 4685 // calcium/calmodulin-depend…	calcium/calmodulin-dependent protein kinase II alpha	Mm.8037 // full length
92433_at	Kif5c	7017 // microtubule-based process // inferred from electronic annotation /// 8045 // motor axon guidance // inferred from mutant phenotype	5515 // protein binding // inferred from physical interaction /// 16326 // kinesin motor activity // traceable author statement /// 5524 // ATP binding // inferred from electronic annotation /// 3777 // microtubule motor activity // inferred from electronic annotation /// 3774 // motor activity // inferred from electronic annotation	kinesin family member 5C	Mm.41576 // full length
160934_s_at	---	---	---	---	--- // ---
104743_at	Cdh13	7156 // homophilic cell adhesion // inferred from electronic annotation /// 7155 // cell adhesion // inferred from electronic annotation	5509 // calcium ion binding // inferred from electronic annotation	cadherin 13	Mm.24700 // full length
104592_i_at	Mef2c	7517 // muscle development // inferred from sequence or structural similarity /// 6350 // transcription // inferred from electronic annotation /// 6355 // regulation of transcription, DNA-dependent // inferred from direct assay /// 6366 // transcription from Pol II promoter // inferred from sequence or structural similarity /// 7399 // neurogenesis // inferred from sequence or structural similari…	3677 // DNA binding // inferred from electronic annotation /// 5515 // protein binding // inferred from physical interaction /// 3702 // RNA polymerase II transcription factor activity // inferred from sequence or structural similarity /// 3700 // transcription factor activity // inferred from direct assay /// 3713 // transcription co-activator activity // inferred from sequence or structural sim…	myocyte enhancer factor 2C	Mm.259194 // full length
103409_at	1300006M19Rik	---	---	RIKEN cDNA 1300006M19 gene	Mm.18814 // full length
101305_at	Pou3f3	6355 // regulation of transcription, DNA-dependent // inferred from sequence or structural similarity	3677 // DNA binding // inferred from sequence or structural similarity /// 3700 // transcription factor activity // inferred from sequence or structural similarity	POU domain, class 3, transcription factor 3	Mm.56944 // full length
98766_at	Sh3bp5	7242 // intracellular signaling cascade // inferred from sequence or structural similarity	17124 // SH3-domain binding // inferred from sequence or structural similarity /// 4860 // protein kinase inhibitor activity // inferred from sequence or structural similarity	SH3-domain binding protein 5 (BTK-associated)	Mm.46048 // full length
97090_at	Tcf20	6355 // regulation of transcription, DNA-dependent // inferred from electronic annotation	3700 // transcription factor activity // inferred from electronic annotation /// 45182 // translation regulator activity // inferred from electronic annotation /// 3677 // DNA binding // inferred from electronic annotation	transcription factor 20	Mm.252156 // full length
95466_at	Cotl1	---	3779 // actin binding // inferred from direct assay /// 5515 // protein binding // inferred from physical interaction	coactosin-like 1 (Dictyostelium)	Mm.141741 // full length
104549_at	Aqr	---	---	aquarius	Mm.2545 // full length
102030_at	Atrx	6281 // DNA repair // inferred from electronic annotation /// 6118 // electron transport // inferred from sequence or structural similarity	8026 // ATP dependent helicase activity // inferred from electronic annotation /// 3677 // DNA binding // inferred from electronic annotation /// 4386 // helicase activity // inferred from electronic annotation /// 5489 // electron transporter activity // inferred from sequence or structural similarity /// 5524 // ATP binding // inferred from electronic annotation /// 3676 // nucleic acid binding…	alpha thalassemia/mental retardation syndrome X-linked homolog (human)	Mm.10141 // full length
94465_g_at	Clcn3	6821 // chloride transport // inferred from electronic annotation /// 6811 // ion transport // inferred from electronic annotation	5216 // ion channel activity // inferred from electronic annotation /// 5247 // voltage-gated chloride channel activity // inferred from electronic annotation /// 5244 // voltage-gated ion channel activity // inferred from electronic annotation	chloride channel 3	Mm.28842 // full length
92984_g_at	Ptprj	1570 // vasculogenesis // inferred from mutant phenotype /// 6470 // protein amino acid dephosphorylation // inferred from electronic annotation /// 7507 // heart development // inferred from mutant phenotype /// 7185 // transmembrane receptor protein tyrosine phosphatase signaling pathway // inferred from electronic annotation	16787 // hydrolase activity // inferred from electronic annotation /// 4725 // protein tyrosine phosphatase activity // inferred from electronic annotation /// 4721 // protein phosphatase activity // inferred from electronic annotation /// 4872 // receptor activity // inferred from electronic annotation	protein tyrosine phosphatase, receptor type, J	Mm.260595 // full length
160353_i_at	Mapkapk2	6468 // protein amino acid phosphorylation // inferred from electronic annotation	16740 // transferase activity // inferred from electronic annotation /// 4713 // protein-tyrosine kinase activity // inferred from sequence or structural similarity /// 5524 // ATP binding // inferred from electronic annotation /// 4674 // protein serine/threonine kinase activity // inferred from electronic annotation /// 4672 // protein kinase activity // inferred from electronic annotation	MAP kinase-activated protein kinase 2	Mm.29725 // ---
99893_at	Fgf13	7165 // signal transduction // inferred from electronic annotation	5524 // ATP binding // inferred from sequence or structural similarity /// 8083 // growth factor activity // inferred from electronic annotation /// 5104 // fibroblast growth factor receptor binding // inferred from electronic annotation	fibroblast growth factor 13	Mm.7995 // full length
99502_at	Zfp148	6355 // regulation of transcription, DNA-dependent // inferred from electronic annotation /// 7276 // gametogenesis // inferred from mutant phenotype	3677 // DNA binding // inferred from electronic annotation /// 3676 // nucleic acid binding // inferred from electronic annotation	zinc finger protein 148	Mm.417 // full length
99047_at	Mobp	---	19911 // structural constituent of myelin sheath // inferred from direct assay	myelin-associated oligodendrocytic basic protein	Mm.40461 // full length
98925_at	Vamp2	17157 // regulation of exocytosis // inferred from direct assay /// 17156 // calcium ion dependent exocytosis // inferred from direct assay	5515 // protein binding // inferred from physical interaction /// 149 // SNARE binding // inferred from direct assay /// 5543 // phospholipid binding // inferred from direct assay /// 5516 // calmodulin binding // inferred from direct assay	vesicle-associated membrane protein 2	Mm.28643 // full length
98364_at	Kcnd2	6813 // potassium ion transport // inferred from electronic annotation /// 6811 // ion transport // inferred from sequence or structural similarity /// 6812 // cation transport // inferred from sequence or structural similarity	5216 // ion channel activity // inferred from electronic annotation /// 5261 // cation channel activity // inferred from sequence or structural similarity /// 5515 // protein binding // inferred from sequence or structural similarity /// 5249 // voltage-gated potassium channel activity // inferred from sequence or structural similarity /// 5267 // potassium channel activity // inferred from elect…	potassium voltage-gated channel, Shal-related family, member 2	Mm.132309 // full length
97722_at	Ssr1	---	---	signal sequence receptor, alpha	Mm.138725 // full length
97429_at	Snrk	6468 // protein amino acid phosphorylation // inferred from sequence or structural similarity	5524 // ATP binding // inferred from sequence or structural similarity /// 4674 // protein serine/threonine kinase activity // inferred from sequence or structural similarity /// 16301 // kinase activity // inferred from electronic annotation /// 16740 // transferase activity // inferred from electronic annotation /// 4713 // protein-tyrosine kinase activity // inferred from sequence or structura…	SNF related kinase	Mm.257989 // full length
97310_at	3110002K08Rik	---	3754 // chaperone activity // inferred from electronic annotation	RIKEN cDNA 3110002K08 gene	Mm.180337 // full length
96580_at	Pbx3	6355 // regulation of transcription, DNA-dependent // inferred from electronic annotation /// 7388 // posterior compartment specification // inferred from sequence or structural similarity /// 7387 // anterior compartment specification // inferred from sequence or structural similarity	3700 // transcription factor activity // inferred from electronic annotation /// 3677 // DNA binding // inferred from electronic annotation	pre B-cell leukemia transcription factor 3	Mm.7331 // full length
96011_at	Matr3	---	3676 // nucleic acid binding // extended:inferred from electronic annotation; rrm; 0.0071	matrin 3	Mm.215034 // full length
95848_at	2900097C17Rik	---	---	RIKEN cDNA 2900097C17 gene	Mm.29909 // ---
94708_at	Ptprn2	6470 // protein amino acid dephosphorylation // inferred from electronic annotation /// 7185 // transmembrane receptor protein tyrosine phosphatase signaling pathway // inferred from electronic annotation	16787 // hydrolase activity // inferred from electronic annotation /// 4725 // protein tyrosine phosphatase activity // inferred from electronic annotation /// 4721 // protein phosphatase activity // inferred from electronic annotation /// 4872 // receptor activity // inferred from electronic annotation	protein tyrosine phosphatase, receptor type, N polypeptide 2	Mm.1398 // full length
94088_at	Ptbp2	6376 // mRNA splice site selection // inferred from direct assay	3676 // nucleic acid binding // inferred from sequence or structural similarity /// 8248 // pre-mRNA splicing factor activity // inferred from direct assay	polypyrimidine tract binding protein 2	Mm.29966 // full length
93721_at	Cap1	902 // cellular morphogenesis // inferred from genetic interaction	---	adenylyl cyclase-associated CAP protein homolog 1 (S. cerevisiae, S. pombe)	Mm.8687 // full length
93694_at	Per2	6355 // regulation of transcription, DNA-dependent // inferred from electronic annotation /// 7622 // rhythmic behavior // inferred from electronic annotation /// 7623 // circadian rhythm // traceable author statement /// 7165 // signal transduction // inferred from electronic annotation	4871 // signal transducer activity // inferred from electronic annotation	period homolog 2 (Drosophila)	Mm.8471 // full length
93634_at	Fbxw1b	---	---	F-box and WD-40 domain protein 1B	Mm.28017 // full length
93527_at	Bteb1	6355 // regulation of transcription, DNA-dependent // inferred from electronic annotation	3677 // DNA binding // inferred from electronic annotation	basic transcription element binding protein 1	Mm.19788 // full length
93466_at	Sec8	6886 // intracellular protein transport // inferred from electronic annotation /// 6887 // exocytosis // inferred from electronic annotation /// 15031 // protein transport // inferred from electronic annotation /// 6810 // transport // inferred from electronic annotation	8565 // protein transporter activity // inferred from electronic annotation	SEC8 (S. cerevisiae)	Mm.251931 // full length
92938_at	Gabra1	6811 // ion transport // inferred from sequence or structural similarity /// 7268 // synaptic transmission // inferred from sequence or structural similarity /// 6810 // transport // inferred from sequence or structural similarity /// 7214 // gamma-aminobutyric acid signaling pathway // inferred from electronic annotation /// 6821 // chloride transport // inferred from electronic annotation	5230 // extracellular ligand-gated ion channel activity // inferred from sequence or structural similarity /// 4890 // GABA-A receptor activity // inferred from electronic annotation /// 5216 // ion channel activity // inferred from sequence or structural similarity /// 5524 // ATP binding // inferred from sequence or structural similarity	gamma-aminobutyric acid (GABA-A) receptor, subunit alpha 1	Mm.4914 // full length
92936_at	Cntn1	7155 // cell adhesion // inferred from electronic annotation /// 6306 // DNA methylation // inferred from sequence or structural similarity	3677 // DNA binding // inferred from sequence or structural similarity /// 5194 // cell adhesion molecule activity // inferred from electronic annotation /// 8170 // N-methyltransferase activity // inferred from sequence or structural similarity	contactin 1	Mm.4911 // full length
92502_at	Plagl1	6915 // apoptosis // inferred from electronic annotation /// 74 // regulation of cell cycle // inferred from electronic annotation	3676 // nucleic acid binding // inferred from electronic annotation	pleiomorphic adenoma gene-like 1	Mm.268171 // full length
92341_at	B3galt2	9312 // oligosaccharide biosynthesis // inferred from direct assay	8499 // UDP-galactose beta-N-acetylglucosamine beta-1,3-galactosyltransferase activity // inferred from direct assay /// 16740 // transferase activity // inferred from electronic annotation /// 8378 // galactosyltransferase activity // extended:non-traceable author statement; Galactosyl_T; 9.6e-94 /// 16757 // transferase activity, transferring glycosyl groups // inferred from electronic annotati…	UDP-Gal:betaGlcNAc beta 1,3-galactosyltransferase, polypeptide 2	Mm.123510 // full length
92317_at	Elavl2	---	3723 // RNA binding // inferred from electronic annotation /// 3676 // nucleic acid binding // inferred from electronic annotation	ELAV (embryonic lethal, abnormal vision, Drosophila)-like 2 (Hu antigen B)	Mm.3823 // full length
161119_at	Epha5	7169 // transmembrane receptor protein tyrosine kinase signaling pathway // inferred from electronic annotation /// 6468 // protein amino acid phosphorylation // inferred from electronic annotation	4674 // protein serine/threonine kinase activity // inferred from sequence or structural similarity /// 16301 // kinase activity // inferred from electronic annotation /// 16740 // transferase activity // inferred from electronic annotation /// 5524 // ATP binding // inferred from electronic annotation /// 4713 // protein-tyrosine kinase activity // inferred from electronic annotation /// 5003 //…	Eph receptor A5	Mm.4466 // full length
160696_at	Tia1	6915 // apoptosis // inferred from electronic annotation	3723 // RNA binding // inferred from electronic annotation /// 3676 // nucleic acid binding // inferred from electronic annotation	cytotoxic granule-associated RNA binding protein 1	Mm.2291 // full length
160320_at	Sorbs1	---	5515 // protein binding // inferred from direct assay /// 19901 // protein kinase binding // inferred from direct assay	sorbin and SH3 domain containing 1	Mm.266417 // full length
160289_s_at	Dlst	---	16740 // transferase activity // inferred from electronic annotation /// 4149 // dihydrolipoamide S-succinyltransferase activity // extended:inferred from electronic annotation; 2.3.1.61; 1.76e-132 /// 8415 // acyltransferase activity // inferred from electronic annotation	dihydrolipoamide S-succinyltransferase (E2 component of 2-oxo-glutarate complex)	Mm.28365 // full length
160190_at	Syt4	6810 // transport // inferred from electronic annotation	5215 // transporter activity // inferred from electronic annotation	synaptotagmin 4	Mm.233846 // full length
160189_at	4933436C10Rik	---	---	RIKEN cDNA 4933436C10 gene	Mm.24397 // full length
160098_s_at	Cryab	7423 // sensory organ development // inferred from mutant phenotype /// 9408 // response to heat // inferred from sequence or structural similarity	5212 // structural constituent of eye lens // inferred from electronic annotation /// 3773 // heat shock protein activity // inferred from sequence or structural similarity	crystallin, alpha B	Mm.178 // full length
104748_s_at	Slc1a1	6835 // dicarboxylic acid transport // inferred from electronic annotation /// 6810 // transport // inferred from electronic annotation	5311 // sodium:dicarboxylate/tricarboxylate symporter activity // inferred from electronic annotation /// 8027 // sodium/excitatory glutamate symporter activity // inferred from direct assay /// 5386 // carrier activity // inferred from electronic annotation /// 15293 // symporter activity // inferred from electronic annotation	solute carrier family 1, member 1	Mm.257636 // full length
104270_at	Adrbk1	7165 // signal transduction // inferred from sequence or structural similarity /// 6468 // protein amino acid phosphorylation // inferred from sequence or structural similarity	4703 // G-protein coupled receptor kinase activity // inferred from direct assay /// 16301 // kinase activity // inferred from electronic annotation /// 4871 // signal transducer activity // inferred from sequence or structural similarity /// 16740 // transferase activity // inferred from electronic annotation /// 4672 // protein kinase activity // inferred from sequence or structural similarity …	adrenergic receptor kinase, beta 1	Mm.254144 // full length
103957_at	Trfr	6897 // endocytosis // inferred from electronic annotation /// 6508 // proteolysis and peptidolysis // inferred from electronic annotation /// 6879 // iron ion homeostasis // inferred from mutant phenotype	8233 // peptidase activity // inferred from electronic annotation /// 5381 // iron ion transporter activity // traceable author statement /// 4998 // transferrin receptor activity // traceable author statement /// 4872 // receptor activity // inferred from electronic annotation	transferrin receptor	Mm.28683 // full length
102362_i_at	Junb	74 // regulation of cell cycle // inferred from direct assay /// 6355 // regulation of transcription, DNA-dependent // inferred from direct assay /// 8151 // cell growth and/or maintenance // inferred from direct assay	3700 // transcription factor activity // inferred from electronic annotation /// 3677 // DNA binding // inferred from electronic annotation	Jun-B oncogene	Mm.1167 // full length
102151_at	Adrb1	7186 // G-protein coupled receptor protein signaling pathway // inferred from electronic annotation	1584 // rhodopsin-like receptor activity // inferred from electronic annotation /// 4935 // adrenoceptor activity // inferred from sequence or structural similarity /// 4930 // G-protein coupled receptor activity // inferred from electronic annotation /// 4940 // beta1-adrenergic receptor activity // inferred from sequence or structural similarity /// 4872 // receptor activity // inferred from el…	adrenergic receptor, beta 1	Mm.46797 // full length
101837_g_at	Ppm1b	6470 // protein amino acid dephosphorylation // inferred from electronic annotation	16787 // hydrolase activity // inferred from electronic annotation /// 30145 // manganese ion binding // inferred from electronic annotation /// 3824 // catalytic activity // inferred from electronic annotation /// 287 // magnesium ion binding // inferred from electronic annotation /// 4722 // protein serine/threonine phosphatase activity // inferred from electronic annotation	protein phosphatase 1B, magnesium dependent, beta isoform	Mm.849 // full length
101629_s_at	Stx1b2	---	---	syntaxin 1B2	Mm.173304 // full length
101451_at	Peg3	---	3676 // nucleic acid binding // inferred from electronic annotation	paternally expressed 3	Mm.7952 // full length
101447_at	Apc	9952 // anterior/posterior pattern formation // inferred from mutant phenotype /// 16055 // Wnt receptor signaling pathway // inferred from direct assay /// 9798 // axis specification // inferred from mutant phenotype /// 9953 // dorsal/ventral pattern formation // inferred from mutant phenotype /// 8151 // cell growth and/or maintenance // inferred from electronic annotation	5524 // ATP binding // inferred from sequence or structural similarity /// 8013 // beta-catenin binding // inferred from direct assay /// 4601 // peroxidase activity // inferred from sequence or structural similarity	adenomatosis polyposis coli	Mm.7883 // full length
101069_g_at	Mkrn1	---	3676 // nucleic acid binding // inferred from electronic annotation	makorin, ring finger protein, 1	Mm.7198 // full length
100757_at	Cacnb2	6811 // ion transport // inferred from sequence or structural similarity /// 6816 // calcium ion transport // inferred from sequence or structural similarity	5216 // ion channel activity // inferred from sequence or structural similarity /// 8331 // high voltage-gated calcium channel activity // traceable author statement /// 5244 // voltage-gated ion channel activity // inferred from sequence or structural similarity /// 5245 // voltage-gated calcium channel activity // inferred from sequence or structural similarity /// 5262 // calcium channel activ…	calcium channel, voltage-dependent, beta 2 subunit	Mm.266028 // full length
93974_at	1300002F13Rik	---	---	RIKEN cDNA 1300002F13 gene	Mm.21679 // full length
92764_at	Ksr	7242 // intracellular signaling cascade // inferred from sequence or structural similarity /// 6468 // protein amino acid phosphorylation // inferred from sequence or structural similarity	16301 // kinase activity // inferred from electronic annotation /// 16740 // transferase activity // inferred from electronic annotation /// 4672 // protein kinase activity // inferred from sequence or structural similarity /// 4713 // protein-tyrosine kinase activity // inferred from sequence or structural similarity /// 5524 // ATP binding // inferred from electronic annotation /// 4674 // prot…	kinase suppressor of ras	Mm.4745 // full length
97808_at	Sf3b1	6397 // mRNA processing // inferred from electronic annotation /// 6371 // mRNA splicing // inferred from sequence or structural similarity	8248 // pre-mRNA splicing factor activity // inferred from sequence or structural similarity	splicing factor 3b, subunit 1	Mm.28150 // full length
92288_at	Ap1g1	6897 // endocytosis // inferred from electronic annotation /// 6886 // intracellular protein transport // traceable author statement /// 15031 // protein transport // inferred from electronic annotation /// 16192 // vesicle-mediated transport // traceable author statement /// 6810 // transport // inferred from electronic annotation	8565 // protein transporter activity // inferred from electronic annotation	adaptor protein complex AP-1, gamma 1 subunit	Mm.37210 // full length
100436_at	Orm1	6953 // acute-phase response // inferred from electronic annotation /// 6810 // transport // inferred from electronic annotation	5215 // transporter activity // inferred from electronic annotation	orosomucoid 1	Mm.4777 // full length
97227_at	Gna12	7243 // protein kinase cascade // inferred from direct assay /// 30154 // cell differentiation // inferred from direct assay /// 8360 // regulation of cell shape // inferred from direct assay /// 7186 // G-protein coupled receptor protein signaling pathway // traceable author statement /// 7266 // Rho protein signal transduction // inferred from direct assay /// 7165 // signal transduction // inf…	5524 // ATP binding // inferred from sequence or structural similarity /// 4871 // signal transducer activity // inferred from electronic annotation /// 5525 // GTP binding // inferred from electronic annotation /// 3927 // heterotrimeric G-protein GTPase activity // traceable author statement	guanine nucleotide binding protein, alpha 12	Mm.140610 // full length
99163_at	---	---	---	Mus musculus RIKEN cDNA 4921506J03 gene, mRNA (cDNA clone IMAGE:5026222), partial cds	Mm.275848 // ---
99882_at	Ids	8152 // metabolism // inferred from electronic annotation	16787 // hydrolase activity // inferred from electronic annotation /// 4423 // iduronate-2-sulfatase activity // inferred from electronic annotation /// 8484 // sulfuric ester hydrolase activity // inferred from electronic annotation	iduronate 2-sulfatase	Mm.233083 // full length
99515_at	Ap2b1	16192 // vesicle-mediated transport // inferred from sequence or structural similarity /// 6899 // nonselective vesicle transport // inferred from sequence or structural similarity	30276 // clathrin binding // inferred from sequence or structural similarity	adaptor-related protein complex 2, beta 1 subunit	Mm.39053 // full length
97788_at	Krt1-12	7010 // cytoskeleton organization and biogenesis // inferred from electronic annotation	5200 // structural constituent of cytoskeleton // inferred from electronic annotation	keratin complex 1, acidic, gene 12	Mm.268993 // full length
96593_at	Elk1	6355 // regulation of transcription, DNA-dependent // inferred from electronic annotation /// 8151 // cell growth and/or maintenance // inferred from electronic annotation /// 74 // regulation of cell cycle // inferred from electronic annotation	3700 // transcription factor activity // inferred from electronic annotation /// 45182 // translation regulator activity // inferred from electronic annotation /// 3677 // DNA binding // inferred from electronic annotation	ELK1, member of ETS oncogene family	Mm.3064 // full length
95601_at	Ubqln1	---	---	ubiquilin 1	Mm.182053 // full length
93892_at	Cugbp2	6376 // mRNA splice site selection // inferred from direct assay	8248 // pre-mRNA splicing factor activity // inferred from direct assay /// 3676 // nucleic acid binding // extended:inferred from electronic annotation; rrm; 2.3e-09	CUG triplet repeat,RNA binding protein 2	Mm.27880 // full length
93604_f_at	Igsf4	7155 // cell adhesion // inferred from direct assay /// 7416 // synaptogenesis // inferred from direct assay	5515 // protein binding // inferred from physical interaction /// 16347 // calcium-independent cell adhesion molecule activity // inferred from direct assay	immunoglobulin superfamily, member 4	Mm.248549 // full length
92346_at	Nef3	---	---	neurofilament 3, medium	Mm.142140 // full length
92309_i_at	Ptprm	6470 // protein amino acid dephosphorylation // inferred from electronic annotation /// 7185 // transmembrane receptor protein tyrosine phosphatase signaling pathway // inferred from electronic annotation	16787 // hydrolase activity // inferred from electronic annotation /// 4725 // protein tyrosine phosphatase activity // inferred from electronic annotation /// 4721 // protein phosphatase activity // inferred from electronic annotation /// 4872 // receptor activity // inferred from electronic annotation	protein tyrosine phosphatase, receptor type, M	Mm.37854 // full length
104136_at	BC024558	7267 // cell-cell signaling // extended:Unknown; GKAP; 1.7e-280	---	cDNA sequence BC024558	Mm.22094 // full length
98864_s_at	Grik2	6813 // potassium ion transport // inferred from sequence or structural similarity /// 6811 // ion transport // inferred from mutant phenotype /// 7268 // synaptic transmission // inferred from mutant phenotype /// 6810 // transport // inferred from electronic annotation	5234 // glutamate-gated ion channel activity // inferred from electronic annotation /// 5267 // potassium channel activity // inferred from sequence or structural similarity /// 5216 // ion channel activity // inferred from mutant phenotype /// 42802 // protein self binding // traceable author statement /// 5215 // transporter activity // inferred from electronic annotation /// 15277 // kainate s…	glutamate receptor, ionotropic, kainate 2 (beta 2)	Mm.5135 // full length
97103_at	0610038L10Rik	---	8531 // riboflavin kinase activity // inferred from sequence or structural similarity	RIKEN cDNA 0610038L10 gene	Mm.7013 // full length
92248_at	Nr4a2	6355 // regulation of transcription, DNA-dependent // inferred from electronic annotation /// 6350 // transcription // inferred from electronic annotation /// 7399 // neurogenesis // inferred from mutant phenotype	4879 // ligand-dependent nuclear receptor activity // traceable author statement /// 3700 // transcription factor activity // inferred from electronic annotation /// 3677 // DNA binding // inferred from electronic annotation /// 3707 // steroid hormone receptor activity // inferred from electronic annotation /// 4872 // receptor activity // inferred from electronic annotation	nuclear receptor subfamily 4, group A, member 2	Mm.3507 // full length
AFFX-GapdhMur/M32599_M_at	Gapd	6096 // glycolysis // inferred from electronic annotation	4365 // glyceraldehyde-3-phosphate dehydrogenase (phosphorylating) activity // inferred from electronic annotation /// 16491 // oxidoreductase activity // inferred from electronic annotation	glyceraldehyde-3-phosphate dehydrogenase	Mm.5289 // ---
AFFX-GapdhMur/M32599_5_at	Gapd	6096 // glycolysis // inferred from electronic annotation	4365 // glyceraldehyde-3-phosphate dehydrogenase (phosphorylating) activity // inferred from electronic annotation /// 16491 // oxidoreductase activity // inferred from electronic annotation	glyceraldehyde-3-phosphate dehydrogenase	Mm.5289 // ---
99005_at	Rad1	6281 // DNA repair // inferred from sequence or structural similarity /// 7049 // cell cycle // inferred from electronic annotation	3684 // damaged DNA binding // extended:inferred from electronic annotation; Rad1; 2.5e-105 /// 4527 // exonuclease activity // inferred from electronic annotation	RAD1 homolog (S. pombe)	Mm.38376 // full length
98504_at	Rock2	7242 // intracellular signaling cascade // inferred from sequence or structural similarity /// 7165 // signal transduction // inferred from sequence or structural similarity /// 6468 // protein amino acid phosphorylation // inferred from sequence or structural similarity	16301 // kinase activity // inferred from electronic annotation /// 16740 // transferase activity // inferred from electronic annotation /// 4672 // protein kinase activity // inferred from sequence or structural similarity /// 4713 // protein-tyrosine kinase activity // inferred from sequence or structural similarity /// 5524 // ATP binding // inferred from electronic annotation /// 4674 // prot…	Rho-associated coiled-coil forming kinase 2	Mm.35815 // full length
97893_at	Tbpl1	7283 // spermatogenesis // inferred from direct assay /// 6235 // dTTP biosynthesis // inferred from mutant phenotype /// 1675 // acrosome formation // inferred from mutant phenotype	3677 // DNA binding // extended:inferred from electronic annotation; TBP; 1.2e-32	TATA box binding protein-like 1	Mm.28415 // full length
97441_at	Acinus	6915 // apoptosis // inferred from electronic annotation /// 8632 // apoptotic program // inferred from sequence or structural similarity	3677 // DNA binding // inferred from sequence or structural similarity /// 3676 // nucleic acid binding // inferred from electronic annotation	apoptotic chromatin condensation inducer in the nucleus	Mm.30236 // full length
96936_at	Copg1	6810 // transport // inferred from sequence or structural similarity /// 15031 // protein transport // inferred from sequence or structural similarity /// 6886 // intracellular protein transport // inferred from sequence or structural similarity	8565 // protein transporter activity // inferred from sequence or structural similarity	coatomer protein complex, subunit gamma 1	Mm.26422 // full length
96703_at	Maged1	6357 // regulation of transcription from Pol II promoter // inferred from direct assay	5515 // protein binding // inferred from physical interaction /// 3713 // transcription co-activator activity // inferred from direct assay	melanoma antigen, family D, 1	Mm.27578 // full length
95522_i_at	Zfp68	6355 // regulation of transcription, DNA-dependent // inferred from sequence or structural similarity	3676 // nucleic acid binding // inferred from sequence or structural similarity	Zinc finger protein 68	Mm.27575 // full length
95404_at	Pafah1b2	7283 // spermatogenesis // inferred from mutant phenotype /// 16042 // lipid catabolism // inferred from electronic annotation	3847 // 1-alkyl-2-acetylglycerophosphocholine esterase activity // inferred from electronic annotation /// 16787 // hydrolase activity // inferred from electronic annotation /// 3824 // catalytic activity // inferred from electronic annotation	platelet-activating factor acetylhydrolase, isoform 1b, alpha2 subunit	Mm.200859 // full length
93751_at	8430421I07Rik	6511 // ubiquitin-dependent protein catabolism // inferred from sequence or structural similarity	4221 // ubiquitin thiolesterase activity // inferred from sequence or structural similarity /// 4197 // cysteine-type endopeptidase activity // inferred from sequence or structural similarity	RIKEN cDNA 8430421I07 gene	Mm.21114 // full length
93656_g_at	Usf1	6355 // regulation of transcription, DNA-dependent // inferred from electronic annotation	3700 // transcription factor activity // inferred from electronic annotation /// 3677 // DNA binding // inferred from electronic annotation	upstream transcription factor 1	Mm.8 // full length
92995_at	Vsnl1	---	5509 // calcium ion binding // inferred from sequence or structural similarity	visinin-like 1	Mm.27005 // full length
161913_r_at	---	---	---	---	--- // ---
160936_at	Tram1	6605 // protein targeting // inferred from sequence or structural similarity	---	translocating chain-associating membrane protein 1	Mm.28765 // full length
160822_at	Rap1ga1	---	---	Rap1, GTPase-activating protein 1	Mm.180763 // full length
160555_r_at	Snrpb	6355 // regulation of transcription, DNA-dependent // inferred from sequence or structural similarity	3723 // RNA binding // inferred from electronic annotation /// 8248 // pre-mRNA splicing factor activity // inferred from electronic annotation /// 3677 // DNA binding // inferred from sequence or structural similarity	small nuclear ribonucleoprotein B	Mm.88216 // full length
160516_at	Gaa	5980 // glycogen catabolism // inferred from mutant phenotype /// 5975 // carbohydrate metabolism // inferred from electronic annotation	16798 // hydrolase activity, acting on glycosyl bonds // inferred from electronic annotation /// 16787 // hydrolase activity // inferred from electronic annotation /// 4553 // hydrolase activity, hydrolyzing O-glycosyl compounds // inferred from electronic annotation /// 4558 // alpha-glucosidase activity // inferred from mutant phenotype	glucosidase, alpha, acid	Mm.4793 // full length
160211_at	D17Wsu94e	---	---	DNA segment, Chr 17, Wayne State University 94, expressed	Mm.25727 // full length
160172_at	Gtl2	---	---	GTL2, imprinted maternally expressed untranslated mRNA	Mm.200506 // full length
104627_at	Cds2	8654 // phospholipid biosynthesis // inferred from sequence or structural similarity /// 6644 // phospholipid metabolism // inferred from sequence or structural similarity	16779 // nucleotidyltransferase activity // inferred from sequence or structural similarity /// 16740 // transferase activity // inferred from sequence or structural similarity /// 4605 // phosphatidate cytidylyltransferase activity // inferred from sequence or structural similarity	CDP-diacylglycerol synthase (phosphatidate cytidylyltransferase) 2	Mm.268302 // full length
104214_at	Slc7a8	6865 // amino acid transport // inferred from sequence or structural similarity /// 6810 // transport // inferred from electronic annotation	5279 // amino acid-polyamine transporter activity // inferred from sequence or structural similarity /// 15359 // amino acid permease activity // inferred from electronic annotation	solute carrier family 7 (cationic amino acid transporter, y+ system), member 8	Mm.27830 // full length
101625_at	Kcns2	6813 // potassium ion transport // inferred from electronic annotation /// 6812 // cation transport // inferred from electronic annotation /// 6810 // transport // inferred from electronic annotation /// 6811 // ion transport // inferred from electronic annotation	5249 // voltage-gated potassium channel activity // inferred from electronic annotation /// 5216 // ion channel activity // inferred from electronic annotation /// 5515 // protein binding // inferred from electronic annotation /// 5244 // voltage-gated ion channel activity // inferred from electronic annotation /// 5261 // cation channel activity // inferred from electronic annotation /// 5267 //…	K+ voltage-gated channel, subfamily S, 2	Mm.71045 // full length
101514_at	Trappc3	6810 // transport // inferred from electronic annotation	---	trafficking protein particle complex 3	Mm.8392 // full length
102042_at	1810037C20Rik	---	---	RIKEN cDNA 1810037C20 gene	Mm.10200 // full length
104722_at	Limr-pending	---	---	lipocalin-interacting membrane receptor	Mm.24542 // full length
98984_f_at	Gpd2	6118 // electron transport // inferred from electronic annotation /// 6072 // glycerol-3-phosphate metabolism // inferred from electronic annotation	4368 // glycerol-3-phosphate dehydrogenase activity // inferred from electronic annotation /// 5509 // calcium ion binding // inferred from electronic annotation /// 16491 // oxidoreductase activity // inferred from electronic annotation	glycerol phosphate dehydrogenase 2, mitochondrial	Mm.3711 // full length
98958_at	Ey2-pending	---	---	enhancer of yellow 2 homolog (Drosophila)	Mm.188647 // full length
94195_r_at	Hcn2	6811 // ion transport // inferred from sequence or structural similarity /// 6813 // potassium ion transport // inferred from sequence or structural similarity /// 6814 // sodium ion transport // inferred from electronic annotation /// 6812 // cation transport // inferred from sequence or structural similarity /// 6810 // transport // inferred from electronic annotation	5267 // potassium channel activity // inferred from sequence or structural similarity /// 5216 // ion channel activity // inferred from sequence or structural similarity /// 30552 // 3',5'-cAMP binding // inferred from electronic annotation /// 5261 // cation channel activity // inferred from sequence or structural similarity /// 5244 // voltage-gated ion channel activity // inferred from electro…	hyperpolarization-activated, cyclic nucleotide-gated K+ 2	Mm.12956 // full length
93930_at	Lasp1	---	---	LIM and SH3 protein 1	Mm.247530 // full length
160206_at	2610510H01Rik	---	---	RIKEN cDNA 2610510H01 gene	Mm.253 // full length
104275_g_at	Trp53	6350 // transcription // inferred from electronic annotation /// 30330 // DNA damage response, signal transduction by p53 class mediator // inferred from direct assay /// 6355 // regulation of transcription, DNA-dependent // inferred from direct assay /// 8151 // cell growth and/or maintenance // inferred from electronic annotation /// 6915 // apoptosis // inferred from electronic annotation /// …	45182 // translation regulator activity // inferred from electronic annotation /// 3677 // DNA binding // inferred from direct assay /// 5515 // protein binding // inferred from physical interaction /// 3700 // transcription factor activity // inferred from direct assay	transformation related protein 53	Mm.222 // full length
103434_at	Pscd3	---	5085 // guanyl-nucleotide exchange factor activity // inferred from sequence or structural similarity	pleckstrin homology, Sec7 and coiled-coil domains 3	Mm.19065 // full length
102620_at	Dnajb5	---	3754 // chaperone activity // inferred from electronic annotation /// 3773 // heat shock protein activity // inferred from sequence or structural similarity	DnaJ (Hsp40) homolog, subfamily B, member 5	Mm.20437 // full length
100315_at	Atp8a1	6812 // cation transport // inferred from electronic annotation /// 8152 // metabolism // inferred from electronic annotation	16787 // hydrolase activity // inferred from electronic annotation /// 5524 // ATP binding // inferred from electronic annotation /// 287 // magnesium ion binding // inferred from electronic annotation /// 15662 // ATPase activity, coupled to transmembrane movement of ions, phosphorylative mechanism // inferred from electronic annotation	ATPase, aminophospholipid transporter (APLT), class I, type 8A, member 1	Mm.200366 // full length
100279_at	Siat5	6486 // protein amino acid glycosylation // inferred from electronic annotation	3836 // beta-galactoside alpha-2,3-sialyltransferase activity // extended:inferred from electronic annotation; 2.4.99.4; 1.42e-95 /// 3836 // beta-galactoside alpha-2,3-sialyltransferase activity // extended:inferred from electronic annotation; 2.4.99.4; 4.15e-97 /// 16740 // transferase activity // inferred from electronic annotation /// 8373 // sialyltransferase activity // inferred from electr…	sialyltransferase 5	Mm.200388 // full length
100037_at	Ddx18	---	16787 // hydrolase activity // inferred from electronic annotation /// 4386 // helicase activity // inferred from electronic annotation /// 5524 // ATP binding // inferred from electronic annotation	DEAD (Asp-Glu-Ala-Asp) box polypeptide 18	Mm.44219 // full length
